# Supplementary material for: Enrichment of in vivo transcription data from dietary intervention studies with in vitro data provides improved insight into gene regulation mechanisms in the intestinal mucosa
Source: Genes Nutr. 2017 Apr 13;12:11. doi: 10.1186/s12263-017-0559-1 (PMC5390468; doi:10.1186/s12263-017-0559-1)
Supplement: Supplementary file 2 — Table S2. The expression data, and derived list of DEGs, used for functional analysis of the ZnO, rye and amoxicillin in vivo, and IPEC-J2 in vitro interventions. (XLSX 292 kb) [file 12263_2017_559_MOESM2_ESM.xlsx]

## Sheet: read me
	Additional file 2: Table S2. The expression data and derived lists of DEGs used for functional analysis of the ZnO, Rye, Amoxicillin, and IPEC-J2 interventions.
	FC of 2.0 and higher : up-regulation
	FC of -2.0 and lower : down-regulation
	Sheet numbers:
	1= Zinc expression data and gene lists (IPEC-J2 effector genes are shown in red)
	2= Rye expression data and gene lists (IPEC-J2 effector genes are shown in red)
	3= Amoxicillin expression data and gene lists (IPEC-J2 effector genes are shown in red)
	4= zinc in vivo GeneAnalytics pathways with a high and medium score with ≥ 2 matching genes / info alias and hyperlinks of In vivo GENE-lists loaded in GeneAnalitics
	5= Rye in vivo GeneAnalytics pathways with a high and medium score with ≥ 2 matching genes / Iinfo alias and hyperlinks of In vivo GENE-lists loaded in GeneAnalitics
	6 = Amoxicillin in vivo GeneAnalytics pathways with a high and medium score with ≥ 2 matching genes and DAVID GO_terms / info alias and hyperlinks of In vivo GENE-lists loaded in GeneAnalitics
	Note; to activate the GeneCards URLs give a return in the Excel-cell

## Sheet: 1.Zinc gene lists
Gene lists for Zinc
Up when FC>2 , down when FC < -2					(IPEC-J2 effector genes are shown in red)
M=culture medium
Animal experiment header e.g.; FC Jej. 23d = Fold change high Zn diet versus control diet at day 23
(#26) number of unique genes
Gene Symbol (#174)	FC IPEC-J2 Zn/M 2hr	up/down		Gene symbol (#720)	FC IPEC-J2 Zn /M 6hr	up/down		Gene symbol (#101)	FC Jej. 23d	up/down		Gene symbol (#36)	FC Ileum. 23d / control	up/down		Gene symbol (#11)	FC jej. 35d	up/down		Gene symbol (#11)	FC Ileum. 35d	up/down
BMP2	2.63	up		SERPINE1	-20.1767	down		MT1A	38.6072	up		MT3	27.9031	up		CYP3A4	4.23073	up		AIRE	7.57516
HBEGF	5.32	up		IL1A	-13.5372	down		MT3	23.2661	up		MT1F	20.7955	up		KIF15	3.91945	up		GAA	3.50071
HBEGF	5.39	up		IL1A	-9.72437	down		MT1F	21.001	up		MT1A	20.5815	up		LOC102163279	3.10598	up		GSTA1	-4.7002
HMOX1	10.97	up		IL8	-7.52336	down		RGS7BP	8.29332	up		RGS7BP	9.40548	up		UGT2B17	2.33218	up		IGFBP7	2.33456
HMOX1	14.15	up		MT1A	-4.76223	down		TSC22D2	3.65152	up		CCDC58	6.73727	up		MSH5	2.22791	up		PSME3	4.05901
HMOX1	41.81	up		MT1A	-4.00079	down		TUBA8	3.58771	up		INHBB	5.01995	up		LOC102164714	2.11624	up		ARHGEF10L	-2.0051
HMOX1	65.23	up		HBEGF	-3.39586	down		COX1	3.55676	up		TMEM225	4.85623	up		GP2	2.10646	up		MT1A	3.53932
IFNL1	5.87	up		NRG1	2.2892	up		OVOS2	3.11539	up		ZNF407	3.60865	up		SLC2A6	-2.1113	down		NKX2-8	2.89706
IL6	-2.19	down		IL21	6.53795	up		MAGT1	2.83995	up		CLDN7	3.52669	up		ACTR5	-2.24019	down		RPL37A	3.53695
IL8	2.15	up		ANKRD37	-142.843	down		TRIAP1	2.79265	up		PKLR	3.13719	up		ADGB	-3.04363	down		TFF1	2.24394
IL8	3.25	up		ANKRD37	-89.7687	down		DYNC2H1	2.74977	up		CD59	2.68177	up		C1ORF146	-3.05268	down		TMEM47	-2.40771
MT1A	9.48	up		IVL	-73.7269	down		TUBA3C	2.73075	up		PPP1R3C	2.51963	up
NGF	9.31	up		PPP1R3B	-56.6913	down		F3	2.58237	up		COX8A	2.39167	up
NRG1	2.29	up		DDIT4	-43.6705	down		C6ORF62	2.54768	up		GABRB2	2.39028	up
SERPINE1	2.47	up		DDIT4	-38.4984	down		BPNT1	2.54152	up		SERPINA6	2.31218	up
ACIN1	-3.16	down		DDIT4	-38.3922	down		IPO7	2.53086	up		SCARNA16	2.30105	up
ACSS3	-2.63	down		DDIT4	-31.1783	down		FOS	2.48608	up		SENP1	2.26928	up
AKAP2	-2.11	down		MXI1	-28.9884	down		COX2	2.47575	up		HEPH	2.16354	up
ARID5B	3.07	up		MEST	-28.8306	down		NFE2L2	2.4225	up		PTCHD3	2.16221	up
B3GNT5	2.25	up		EGLN3	-28.5178	down		LOC101154179	2.37162	up		TLR7	2.13787	up
BCL10	2.58	up		MXI1	-27.7821	down		DIO1	2.35897	up		IWS1	2.07159	up
BCL10	3.06	up		IL1RN	-25.9453	down		DDX58	2.34349	up		EFNA4	2.07036	up
BCL6	2.35	up		NDRG1	-23.9387	down		SCD	2.32799	up		FAM49A	2.06555	up
BTG2	13.49	up		ANGPTL4	-22.174	down		TSC22D1	2.31239	up		WFDC3	2.01634	up
BTG2	17.69	up		FA2H	-21.9482	down		TMEM251	2.30176	up		TMEM216	-2.00941	down
C11H2orf43	-3.81	down		ANKRD26	-21.5029	down		CD8A	2.29974	up		TSC22D1	-2.03854	down
C17orf98	5.22	up		MXI1	-20.9655	down		TUBA1C	2.23915	up		ALG1	-2.09098	down
C1orf116	2.37	up		NDRG1	-20.0102	down		SLC35A4	2.22039	up		SH3KBP1	-2.14182	down
CABLES1	-3.32	down		PPP1R3B	-18.9087	down		MYLK	2.22005	up		APCS	-2.23696	down
CARP	-2.55	down		MXI1	-16.9943	down		UBXN1	2.20785	up		SFTPD	-2.2719	down
CDKN3	-2.2	down		MXI1	-16.603	down		LOC101902146	2.19939	up		SPP1	-2.64096	down
CFLAR	2.21	up		MXI1	-16.1966	down		FAM136A	2.18717	up		BPI	-2.84168	down
C-FLIP	2.45	up		RORA	-14.8705	down		ACP1	2.17873	up		PKMYT1	-3.07259	down
C-FLIP	2.74	up		HK2	-14.204	down		ACAA2	2.16372	up		DMBT1	-3.1672	down
CHAC1	4.4	up		ERO1L	-13.4787	down		SELK	2.15469	up		SLC39A4	-3.5327	down
CHAC1	6.78	up		TPSB2	-13.3633	down		FA2H	2.15418	up		REG3G	-22.4044	down
CSAD	-2.39	down		SH2B2	-13.2144	down		MTMR7	2.15335	up
CSF2	6.88	up		FAM13A	-12.5157	down		RNF6	2.15216	up
Ctdspl	-4.13	down		ZFP36L1	-11.2496	down		RPL10L	2.14638	up
CXCL2	2.78	up		LOC101928433	-11.1899	down		GOLPH3L	2.12335	up
CXCL2	3.16	up		EDEM1	-11.008	down		COX8A	2.11653	up
CYR61	3.62	up		RPS10	-10.8676	down		FBLL1	2.11334	up
DDIT3	2.9	up		ANGPTL4	-10.6216	down		PAK1	2.10757	up
DDIT4	3.34	up		PPP2R2C	-10.5515	down		HOPX	2.10624	up
DDIT4	3.52	up		CXCL2	-10.267	down		ARHGAP35	2.09903	up
DNAJB1	6.37	up		NOG	-9.97352	down		DLEC1	2.0925	up
DNAJB1	7.97	up		TNFAIP3	-9.73958	down		HLA-DQA1	2.061	up
DNAJB1	10.89	up		PFKFB3	-9.54865	down		SLC38A6	2.05779	up
DUSP5	7.26	up		Gapvd1	-9.28033	down		PLA2G7	2.05651	up
DUSP6	3.25	up		BTG2	-9.17397	down		INPP1	2.04512	up
EDEM1	-2.59	down		ZFP36L1	-9.13138	down		COQ10B	2.04272	up
EDN1	3.39	up		IER3	-9.0148	down		CDC42SE1	2.03127	up
EGR1	4.01	up		BHLHE41	-8.94827	down		EID2	2.02604	up
EGR1	9.41	up		FOS	-8.79526	down		FBXO28	2.02333	up
ELOVL7	-2.03	down		BTG2	-8.65555	down		ADORA3	1.99734	up
EPHA2	4.98	up		IL1RN	-8.60735	down		C1ORF115	-1.99571	down
ETV3	2.24	up		RORA	-8.59472	down		ZFP36L2	-2.00022	down
FAM120C	-8.28	down		ERRFI1	-8.2989	down		CDH2	-2.0003	down
FBXO32	-2.27	down		ERO1L	-8.20043	down		SOCS1	-2.00314	down
FGL2	-2.53	down		CXCL2	-8.05512	down		CNNM4	-2.01404	down
FLJ22184	-4.01	down		LOC100516162	-7.71441	down		PSMB11	-2.01464	down
FOS	10.58	up		KDM5B	-7.43603	down		TENM3	-2.03338	down
FOS	11.27	up		GBP1	-7.32235	down		PI15	-2.05339	down
FOS	11.48	up		SAV1	-7.15743	down		OAS2	-2.06477	down
FOS	15.41	up		ERO1L	-7.04693	down		MARK1	-2.10052	down
FOSB	26.5	up		PVR	-7.01587	down		CWF19L2	-2.10453	down
GCLM	2.37	up		ANGPTL4	-6.90013	down		DUSP18	-2.14095	down
GDF15	3.56	up		C3orf23	-6.88231	down		CHODL	-2.14866	down
GNAT2	2.32	up		IER3	-6.66152	down		S100A4	-2.1675	down
GNE	5.67	up		PDK1	-6.64775	down		DES	-2.20481	down
GOLT1B	-2.98	down		PNRC1	-6.6425	down		SLC32A1	-2.20656	down
GPCPD1	-2.38	down		FBXO32	-6.63158	down		PEG10	-2.21436	down
HIST2H2BF	-3.65	down		CCL20	-6.57054	down		PPP1R3G	-2.22684	down
HIST4H4	-2.05	down		VMP1	-6.52819	down		SHROOM4	-2.22858	down
HLA-DQA1	-2.22	down		ZFP36L1	-6.52027	down		CD69	-2.24377	down
HS2ST1	5.58	up		JHDM1D	-6.25881	down		GDF6	-2.2546	down
HSP70	47.91	up		PPP1R3C	-6.20196	down		OSM	-2.29888	down
HSP70.2	8.55	up		TMEM45B	-5.90878	down		IFIT3	-2.30416	down
HSP70.2	10.52	up		SLC22A7	-5.88977	down		STARD8	-2.33474	down
HSPB8	4.43	up		STRA6	-5.84628	down		PLEC	-2.36301	down
HSPB8	6.36	up		ZNF395	-5.83937	down		FAM110C	-2.38232	down
HSPB8	6.44	up		PPP1R3C	-5.79737	down		HSPA8	-2.39402	down
HSPB8	6.79	up		IRF2BP2	-5.42746	down		CRAT	-2.43735	down
HSPB8	6.85	up		TMEM192	-5.41385	down		CPNE5	-2.46247	down
HSPB8	6.93	up		PPP1R3C	-5.22928	down		TTL	-2.46698	down
HSPB8	9.95	up		MOAP1	-5.20897	down		UBFD1	-2.54791	down
HSPH1	2.22	up		STC2	-5.17982	down		RPS17L	-2.67226	down
HSPH1	2.39	up		TMEM187	-5.17201	down		IRG6	-2.70427	down
ID1	2.03	up		CYR61	-5.11661	down		C1ORF51	-2.75246	down
ID2	2.17	up		P4HA1	-5.09804	down		ADRA2B	-2.83519	down
IER3	15.98	up		PPP1R3C	-5.0615	down		WFDC2	-2.84571	down
IER3	17.71	up		CYP19A1	-5.04452	down		NCOA4	-2.89483	down
IER5L	4.62	up		GBP1	-5.03592	down		VTCN1	-2.90795	down
IFFO2	3.43	up		NOG	-4.95841	down		CXCL13	-2.91553	down
IL1A	3.16	up		BEST2	-4.91318	down		SMARCA4	-2.97103	down
INHBA	2.75	up		PPP1R3C	-4.86209	down		KRT7	-3.01585	down
IRF1	3.94	up		LOXL2	-4.85716	down		TMEM119	-3.04515	down
IRF1	4.1	up		ZFP36L1	-4.83932	down		C2ORF40	-3.19654	down
JHDM1D	2.2	up		PLEKHF1	-4.81355	down		ANXA8L1	-3.31151	down
JMJD6	3.28	up		CLK2	-4.81258	down		NDUFB6	-3.61507	down
JUN	3.22	up		POAT1-1	-4.80315	down		SLC39A4	-4.78275	down
JUN	10.31	up		ABTB2	-4.79579	down
KIAA0247	-8.54	down		PDK1	-4.7947	down
KLF10	4.49	up		TEC	-4.76143	down
KLF4	2.51	up		PPP1R3C	-4.65437	down
KLF4	2.65	up		FBXO32	-4.6365	down
KLF6	2.41	up		PRDM1	-4.62307	down
KLF9	2.13	up		ERAP2	-4.60248	down
KLF9	2.44	up		TUSC5	-4.51781	down
KLF9	2.62	up		TNFAIP3	-4.45953	down
LMO4	-2.85	down		IRF2BP2	-4.39469	down
LMO4	-2.52	down		FAM107B	-4.35972	down
LOC100518827	-2.87	down		Irf2bp2	-4.34482	down
LOC100739512	-2.07	down		SLC40A1	-4.26414	down
LOC100849091	-2.59	down		EEF1A2	-4.24272	down
LOC102163793	-2.14	down		MTSS1	-4.23298	down
LOC102166308	31.17	up		SAT1	-4.22851	down
LSM5	-5.73	down		GPCPD1	-4.22659	down
MAFF	3.87	up		P4HA1	-4.18665	down
MAP3K8	8.99	up		HOXA13	-4.09654	down
MARCH8	-3.04	down		TNFAIP3	-4.07428	down
MBIP	-2.75	down		FAM190B	-4.02764	down
MCL1	2.96	up		PNRC1	-4.02274	down
MCL1	3.2	up		GATA3	-4.00123	down
MCL1	3.49	up		PRDM1	-3.99006	down
MED6	-3.18	down		CCDC77	-3.97359	down
MEIS1	-8.51	down		LOC100525875	-3.97202	down
MFSD2A	3.64	up		HOMER2	-3.96309	down
MLLT11	2.47	up		PNRC1	-3.95851	down
MLLT11	3.8	up		CSRNP1	-3.9484	down
MLLT4	2.58	up		CXCR7	-3.93132	down
MTUS1	-2.31	down		F2R	-3.92222	down
NAB2	4.3	up		TMEM151B	-3.91978	down
NAT8	-3.7	down		ZFP36L1	-3.90958	down
NBN	-2.84	down		TBC1D7	-3.83454	down
NDUFB8	-10.73	down		PNRC1	-3.83011	down
NEDD9	2.06	up		MAP3K8	-3.82748	down
NEDD9	2.3	up		PNRC1	-3.79121	down
NEDD9	2.31	up		GBP1	-3.78567	down
NFE2L3	3.6	up		NDST1	-3.76108	down
NPPA	6.43	up		APCDD1L	-3.74151	down
NUAK2	4.02	up		RNF144B	-3.72605	down
NUAK2	4.39	up		PDK1	-3.71719	down
NUAK2	4.62	up		F2R	-3.68741	down
OSGIN1	7.25	up		INSIG2	-3.68179	down
OXTR	-2.03	down		CPT1A	-3.65856	down
PANK3	2.03	up		GDF15	-3.65837	down
PDCD7	-2.48	down		SF3B1	-3.60788	down
PGAM1	-3.2	down		PNRC1	-3.55517	down
PHLDA2	2.68	up		LGALS9	-3.52765	down
PIAS2	2.9	up		KDM5B	-3.51519	down
PLAU	2.77	up		CPT1A	-3.49392	down
PLAU	3.49	up		PRDM1	-3.4763	down
PLEKHG3	2.22	up		ZFYVE1	-3.43258	down
PLK3	6.19	up		ANK1	-3.42807	down
PNRC1	2.7	up		MAP2K1	-3.41202	down
PPP1R3C	2.83	up		PLAT	-3.40037	down
PPP1R3C	3.06	up		ZFP36L1	-3.36759	down
PPP1R9A	-16.84	down		C14orf43	-3.36373	down
PRDM1	3.51	up		PLAT	-3.34494	down
PRDM1	5.09	up		CHD2	-3.33865	down
PWWP2B	2.1	up		FAM124A	-3.33826	down
PXDC1	2.32	up		KATNAL1	-3.32231	down
RABGEF1	-2.08	down		MGLL	-3.32104	down
RAP2A	2.15	up		NOV	-3.31878	down
RGS2	9.68	up		KDM5B	-3.30473	down
RN45S	-6.28	down		IQSEC2	-3.28354	down
RN45S	-5.24	down		PDK1	-3.26301	down
Rnf39	13.86	up		RASA4	-3.25662	down
RPL12	-3.32	down		SSH1	-3.25662	down
RPS23	-3.85	down		GRM4	-3.25654	down
RPS23	-3.38	down		ADM	-3.25128	down
S100A11	2.14	up		EDN3	-3.2395	down
SAT1	5	up		LOC102163430	-3.23481	down
SCNM1	-3.28	down		KATNAL1	-3.23013	down
SEMA7A	3.09	up		LPIN2	-3.1909	down
SERPINC1	2.12	up		ZFAND5	-3.18126	down
SERPINH1	6.09	up		NCOA6	-3.17684	down
SFPQ	4.39	up		PHLDB1	-3.15384	down
SLC2A4	2.32	up		RICTOR	-3.12463	down
SLC30A1	3	up		CTSL	-3.12176	down
SLC30A1	3.79	up		FAM190B	-3.11659	down
SLC30A1	3.98	up		ENTPD7	-3.11153	down
SLC38A2	2.05	up		SMOC2	-3.10903	down
SMUG1	-2.11	down		REL	-3.09234	down
SMURF1	2.51	up		CTNNB1	-3.08559	down
SNAI1	12.32	up		LOC100152407	-3.07933	down
SOCS3	14.21	up		LRRFIP1	-3.07632	down
SOX9	6.48	up		GRB7	-3.07253	down
SPTY2D1	2.27	up		MIOX	-3.06653	down
STOML3	2.25	up		SAV1	-3.05787	down
STRBP	2.44	up		EFNA1	-3.04388	down
TCF21	2.73	up		WDR17	-3.03898	down
TFAP2C	3.99	up		PAX2	-3.03374	down
TFAP2C	4.43	up		KIF3A	-3.02889	down
THBD	4.48	up		SLC24A6	-3.01998	down
TICAM1	2.68	up		BNIP3L	-3.01645	down
TLR6	-2.21	down		IFT80	-3.01569	down
TNFAIP3	4.09	up		ISG15	-2.99445	down
TP53BP1	-2.75	down		MTO1	-2.9929	down
TPRKB	-4.16	down		Atp2a3	-2.98988	down
TRIB1	5.13	up		LOC102164651	-2.97427	down
TRMT6	-2.37	down		RORA	-2.96838	down
TRMT6	-2.28	down		ETFA	-2.9542	down
TRPV2	-2.54	down		THEM5	-2.94354	down
TRUB1	-2.41	down		PTK7	-2.92155	down
TXNIP	-2.45	down		UTF1	-2.91992	down
UBTD1	-2.15	down		SERPINB9	-2.91485	down
VMP1	2.22	up		RPS12	-2.90981	down
VMP1	3.47	up		NEDD9	-2.90824	down
WDR17	6.09	up		CTSL	-2.87226	down
ZBTB2	2.23	up		PGK1	-2.83997	down
ZBTB24	2.13	up		Pfn2	-2.83953	down
ZFAT	2.35	up		LOC102162605	-2.82141	down
ZFP2	2.35	up		TMCO2	-2.80684	down
ZFP36L1	2.86	up		CDKN1A	-2.80036	down
ZFP36L1	3.31	up		SLC25A27	-2.78674	down
ZFP36L1	3.46	up		OXT	-2.78441	down
ZFP36L2	2.04	up		NFKBIA	-2.77116	down
ZNF16	2.71	up		DDX54	-2.76999	down
ZNF219	-3.62	down		EFNA1	-2.75821	down
ZNF565	2.18	up		LOC404701	-2.74697	down
ZNF792	2.71	up		CYP4A21	-2.73725	down
ZNF814	2.37	up		PDLIM5	-2.73272	down
ZYX	2.15	up		NAV1	-2.73198	down
				KDM3A	-2.73162	down
				RPS15	-2.72341	down
				C1orf61	-2.6975	down
				SPHKAP	-2.69644	down
				KLHL17	-2.6843	down
				FBXO32	-2.68215	down
				WSB1	-2.68139	down
				NEDD9	-2.66696	down
				XCR1	-2.66624	down
				LOC100152407	-2.66535	down
				DPT	-2.64504	down
				CD47	-2.64078	down
				NEDD4L	-2.63587	down
				TPM2	-2.60162	down
				ARHGAP21	-2.60129	down
				ACADM	-2.59884	down
				ZFP36L1	-2.59556	down
				PLAT	-2.58009	down
				RNF169	-2.57598	down
				ABCC8	-2.57221	down
				PRNP	-2.57188	down
				PIGV	-2.55297	down
				PPBP	-2.53722	down
				ATP8B1	-2.52932	down
				ZFP36L1	-2.49362	down
				TLE2	-2.49006	down
				CHSY1	-2.4882	down
				PABPC1L	-2.48476	down
				ZFP36L1	-2.48457	down
				MC1R	-2.47633	down
				CDC42EP3	-2.46778	down
				UROC1	-2.46234	down
				ZFP36L1	-2.46129	down
				ZBTB7C	-2.45712	down
				ACTA2	-2.4536	down
				CBLB	-2.4528	down
				TSPAN2	-2.45226	down
				SYNGR3	-2.42745	down
				PLAU	-2.42463	down
				JUN	-2.40143	down
				TARBP1	-2.40124	down
				AGBL3	-2.39895	down
				SEC22C	-2.39495	down
				NEDD9	-2.39394	down
				KLF1	-2.3931	down
				PAM16	-2.39271	down
				ZFP36L1	-2.38563	down
				FAM190B	-2.38062	down
				JUN	-2.3768	down
				PDK3	-2.3742	down
				LYZ	-2.36772	down
				MUC4	-2.36374	down
				LOC101442437	-2.35788	down
				HMGCR	-2.34901	down
				PRC1	-2.34569	down
				ZNF256	-2.337	down
				ASPN	-2.33526	down
				LRRFIP1	-2.33003	down
				NOSTRIN	-2.32806	down
				APOA2	-2.30782	down
				DCBLD1	-2.29829	down
				DOCK1	-2.29806	down
				PARD3B	-2.28617	down
				CHSY1	-2.28281	down
				CLIC2	-2.28221	down
				BNC2	-2.27136	down
				MAP4K3	-2.26933	down
				NFIL3	-2.26342	down
				NKL	-2.25727	down
				PLAT	-2.24433	down
				ITM2B	-2.24249	down
				EDN1	-2.23134	down
				SLC2A6	-2.2303	down
				RNF41	-2.21923	down
				RPS18	-2.21751	down
				BIRC3	-2.20756	down
				FAM189A2	-2.20711	down
				EGLN1	-2.20058	down
				TCTP	-2.19946	down
				SGSM1	-2.19416	down
				F11R	-2.19404	down
				GZF1	-2.18453	down
				CHSY1	-2.17222	down
				ZMYND8	-2.16477	down
				FAM190B	-2.15754	down
				SIK3	-2.15647	down
				RUNX3	-2.15213	down
				ITM2B	-2.149	down
				DDN	-2.14592	down
				RIT1	-2.13947	down
				PCD1E	-2.13454	down
				APLP2	-2.13417	down
				MED1	-2.13184	down
				CD9	-2.12719	down
				ZNF524	-2.12318	down
				GALNS	-2.12072	down
				UGCG	-2.11975	down
				MPZL1	-2.11349	down
				WWP1	-2.11326	down
				ZMIZ1	-2.10606	down
				ARIH2	-2.10442	down
				MX1	-2.10401	down
				FGF21	-2.1002	down
				NAMPT	-2.09964	down
				LOC102157800	-2.09815	down
				ACTA1	-2.09199	down
				RNF41	-2.08954	down
				ZFYVE26	-2.08949	down
				EGLN1	-2.08152	down
				FOXP1	-2.07837	down
				HS3ST6	-2.07299	down
				TRERF1	-2.07056	down
				POLH	-2.07028	down
				DDT	-2.07011	down
				PLOD2	-2.0662	down
				SAV1	-2.06126	down
				S100A2	-2.06067	down
				GABRG3	-2.06026	down
				ETFDH	-2.04638	down
				KLF6	-2.04369	down
				TMC7	-2.04171	down
				AGPAT9	-2.04028	down
				A1BG	-2.03477	down
				BNIP3L	-2.03418	down
				UGCG	-2.0298	down
				UGCG	-2.02906	down
				RPL32	-2.02355	down
				ITGA5	-2.0172	down
				PALLD	-2.00956	down
				EDEM1	-2.00537	down
				ZNF350	-2.00217	down
				RAP1GAP	-1.99704	down
				ZNF473	1.99682	up
				INTS7	1.99776	up
				SLC25A19	2.00065	up
				DHX35	2.00144	up
				SFRS7	2.00194	up
				CYB5D2	2.00229	up
				DHX35	2.00407	up
				DDX18	2.00419	up
				CDK5RAP2	2.0069	up
				PHGDH	2.0079	up
				SLC3A2	2.00867	up
				APTX	2.00945	up
				BBS10	2.01074	up
				UMPS	2.01516	up
				CDK5RAP2	2.01525	up
				CPLX3	2.01737	up
				RBM4B	2.01766	up
				NSDHL	2.01848	up
				RNPC3	2.01977	up
				SEC22B	2.02363	up
				LOC100511352	2.02414	up
				TYSND1	2.02549	up
				UBOX5	2.02559	up
				SMG6	2.02571	up
				ADPRH	2.02589	up
				KANK4	2.02614	up
				RPA39	2.02633	up
				Elf4	2.02717	up
				ADPRH	2.02821	up
				STAT2	2.031	up
				LRRC8C	2.03114	up
				C1orf194	2.03277	up
				DCUN1D2	2.03426	up
				ARGLU1	2.03585	up
				KCTD20	2.03788	up
				PEX6	2.03795	up
				UBE2J1	2.04014	up
				CLDN1	2.04097	up
				FUCT1	2.04194	up
				NOLC1	2.04436	up
				ND2	2.04798	up
				PHKG2	2.04842	up
				C9orf156	2.04878	up
				CA9	2.05218	up
				ZNF184	2.05227	up
				SFXN2	2.05331	up
				CutA	2.05347	up
				DDX55	2.05455	up
				DDX18	2.05669	up
				HMBS	2.05888	up
				ZBTB17	2.05917	up
				ZNF169	2.06178	up
				SLC35B3	2.06251	up
				RBKS	2.0641	up
				Appl1	2.0645	up
				KPNA1	2.06456	up
				GAR1	2.06675	up
				TRIML1	2.06968	up
				STAU1	2.06975	up
				NOA1	2.06976	up
				GABPB1	2.06998	up
				SFXN3	2.07375	up
				LRRC1	2.076	up
				ARHGAP31	2.07655	up
				DYRK2	2.07701	up
				RMI2	2.07786	up
				CCNJ	2.07821	up
				MYO1A	2.07891	up
				C12orf45	2.07948	up
				SMG5	2.07987	up
				HSPA14	2.08186	up
				MPP5	2.0842	up
				CANT1	2.08474	up
				USP3	2.0848	up
				C12orf4	2.08491	up
				FBXO33	2.08497	up
				AMMECR1L	2.08508	up
				RBM25	2.08578	up
				RBM6	2.08673	up
				C10orf137	2.08921	up
				TXNRD1	2.08951	up
				E2F3	2.09368	up
				SOCS4	2.09531	up
				MLLT10	2.09636	up
				ACTR5	2.09662	up
				SENP5	2.09695	up
				SACS	2.09865	up
				RNF31	2.09886	up
				GPR107	2.10075	up
				TRUB2	2.10183	up
				EIF2S2	2.103	up
				C6orf70	2.10339	up
				CSGALNACT2	2.10461	up
				GTF3C5	2.1059	up
				OFD1	2.10815	up
				LRP8	2.10845	up
				TIGD2	2.10969	up
				NRBF2	2.11044	up
				PCK2	2.11087	up
				LSM8	2.11164	up
				PLK2	2.11213	up
				PPP3CB	2.11295	up
				ANKIB1	2.11457	up
				RASSF8	2.11584	up
				AP2A2	2.1184	up
				NCOA1	2.11854	up
				FKBPL	2.12073	up
				MYST3	2.12561	up
				C12orf43	2.12657	up
				ZNF174	2.1282	up
				SLC25A19	2.13023	up
				MX1	2.13715	up
				ZNF48	2.14121	up
				C-FLIP	2.14179	up
				PKD2	2.14223	up
				BLCAP	2.14254	up
				ZNF677	2.14349	up
				ASXL2	2.14363	up
				RABGGTA	2.1519	up
				PPP1R9A	2.15267	up
				ZDHHC16	2.1556	up
				ND1	2.16065	up
				JMJD4	2.16088	up
				C9orf156	2.16195	up
				PPAPDC2	2.16326	up
				RPLP0	2.16393	up
				PSEN1	2.16427	up
				NSD1	2.16536	up
				CDK12	2.16629	up
				UBE2J1	2.16658	up
				SAMD4A	2.16719	up
				RPL12	2.16735	up
				SDF2L1	2.16864	up
				CCDC43	2.16875	up
				LRRC1	2.17273	up
				TSEN54	2.17353	up
				RBM4	2.17456	up
				GATA2	2.17643	up
				RSPH3	2.17678	up
				DPH3	2.17816	up
				DDX6	2.17865	up
				LEMD3	2.18295	up
				MFSD11	2.18347	up
				SRF	2.18765	up
				SPATA2L	2.18964	up
				CLN8	2.19277	up
				MLL2	2.20178	up
				LATS1	2.2025	up
				DDX6	2.20379	up
				SPATA5L1	2.20408	up
				SIRT4	2.20613	up
				EPC1	2.20796	up
				SDF2L1	2.20859	up
				TNFAIP1	2.2113	up
				TBCC	2.21152	up
				PEX11A	2.2131	up
				PMAIP1	2.21359	up
				COPS7B	2.21535	up
				MRPS12	2.21726	up
				TXNDC17	2.21803	up
				PCK2	2.22004	up
				KIAA1688	2.22484	up
				EPB41L4A	2.22621	up
				STAT2	2.22643	up
				ZNF699	2.22726	up
				RGMB	2.22837	up
				DGCR8	2.2314	up
				LOC102160139	2.23534	up
				SLC35B3	2.23696	up
				XBP1	2.23799	up
				FANCI	2.23903	up
				C9orf156	2.23973	up
				SLC35D1	2.24489	up
				MFAP1	2.24638	up
				C6orf70	2.2472	up
				MGA	2.24846	up
				DCUN1D2	2.24905	up
				ANGEL2	2.25088	up
				CDK5RAP2	2.2523	up
				KLHL36	2.25299	up
				ALKBH2	2.25829	up
				NFIB	2.25856	up
				NST	2.26316	up
				GATA-6	2.26523	up
				TAOK2	2.26737	up
				HNRNPCL1	2.27788	up
				CELA1	2.27824	up
				C19orf42	2.28105	up
				AEN	2.28398	up
				SETX	2.28532	up
				Nudt14	2.28636	up
				MED1	2.28733	up
				TRIM35	2.28825	up
				KLF3	2.28967	up
				COG8	2.29329	up
				PITPNA	2.29364	up
				CDK10	2.29397	up
				ZRSR2	2.29628	up
				FMR1	2.29887	up
				SLC7A7	2.29935	up
				TXNDC11	2.30196	up
				C11orf30	2.30719	up
				C6orf47	2.30845	up
				TUG1	2.31006	up
				TRMT12	2.31107	up
				GPT2	2.31108	up
				FEN1	2.31284	up
				TFAP2A	2.31478	up
				CEBPD	2.31858	up
				TNNC1	2.31986	up
				DDX55	2.32424	up
				C2orf42	2.32958	up
				PHF17	2.33004	up
				GPATCH8	2.33201	up
				FBXW4	2.3328	up
				CETN2	2.33624	up
				WNT7A	2.33712	up
				KIAA0907	2.34363	up
				SYDE2	2.34495	up
				CXorf57	2.34678	up
				PMVK	2.34871	up
				SLC2A8	2.3499	up
				ZNF7	2.35009	up
				TRMT6	2.35136	up
				MLL2	2.35166	up
				TGFBRAP1	2.35633	up
				C1orf124	2.3569	up
				AMOT	2.35708	up
				Ino80e	2.35718	up
				XBP1	2.35804	up
				GABPB2	2.35908	up
				POP4	2.36042	up
				NSDHL	2.36361	up
				ILF3	2.3645	up
				PCDH7	2.37063	up
				TACC3	2.37829	up
				XBP1	2.37905	up
				C6orf132	2.38394	up
				NMT1	2.392	up
				SHMT2	2.39703	up
				BCMO1	2.39948	up
				PC108416.00.0	2.40386	up
				PLAC9	2.40821	up
				TUBGCP4	2.41225	up
				PYGO1	2.41243	up
				KEAP1	2.41247	up
				KBTBD3	2.4127	up
				ADAM9	2.4134	up
				ZSCAN12	2.41626	up
				KIAA0907	2.42126	up
				S100G	2.42368	up
				C8orf79	2.42471	up
				SLC7A7	2.4271	up
				TRPS1	2.42858	up
				NFIB	2.43027	up
				RBM4B	2.43057	up
				ZBTB9	2.43184	up
				GABPB2	2.43773	up
				RCC2	2.44197	up
				MRPL52	2.44828	up
				OSR2	2.45066	up
				GRB10	2.46202	up
				ST3GAL5	2.4638	up
				NCDN	2.46389	up
				PCDH10	2.46395	up
				TSHZ1	2.4665	up
				TRA2B	2.46866	up
				ZNF79	2.47146	up
				TRPS1	2.47429	up
				SHMT2	2.47448	up
				GATA2	2.48375	up
				DCAF4	2.48832	up
				KIAA0232	2.49169	up
				ARHGAP31	2.49315	up
				KLHL11	2.49471	up
				C12orf5	2.49872	up
				EIF4A2	2.5079	up
				OBFC2A	2.50902	up
				SHMT2	2.50911	up
				PCLO	2.51131	up
				TEAD4	2.51328	up
				CRNKL1	2.51425	up
				CA9	2.51535	up
				DTL	2.51779	up
				SMG5	2.52157	up
				TAX1BP3	2.52313	up
				RUNX1T1	2.52409	up
				RQCD1	2.52475	up
				HPS6	2.52619	up
				TBCC	2.53066	up
				CA9	2.53134	up
				DHX16	2.53389	up
				SEC22B	2.53865	up
				FUNDC2	2.54091	up
				TBX3	2.54455	up
				CCR4	2.54823	up
				ANKRD50	2.54882	up
				RPS27	2.5512	up
				ARL10	2.55363	up
				SFMBT1	2.55563	up
				SFXN2	2.55809	up
				RUNX1T1	2.56486	up
				PROSC	2.56564	up
				PPPDE1	2.5747	up
				SATB2	2.58095	up
				RBM47	2.58256	up
				CNTD1	2.58786	up
				PPP1R10	2.58832	up
				MIS18A	2.59094	up
				LRRC14	2.59551	up
				SLC29A3	2.59742	up
				BC031361	2.59812	up
				SLC22A13	2.60267	up
				METT10D	2.60305	up
				EXOSC3	2.6032	up
				PSAT1	2.60336	up
				C19orf55	2.60829	up
				BMP4	2.61417	up
				POLR3H	2.62077	up
				FMR1	2.62323	up
				C-FLIP	2.62716	up
				MSX2	2.62848	up
				CYB5R2	2.63232	up
				ELP6	2.63256	up
				LOC102166663	2.64147	up
				CENPM	2.64191	up
				KBTBD7	2.64472	up
				KIAA1267	2.64523	up
				MYO16	2.64567	up
				XBP1	2.64619	up
				GPAT	2.64892	up
				SLCO4C1	2.65039	up
				TREX1	2.65041	up
				CDC23	2.6535	up
				SLC7A7	2.65691	up
				PMAIP1	2.65908	up
				GTF3C4	2.66505	up
				PRR3	2.67482	up
				DBC1	2.67875	up
				CASP1	2.69059	up
				PRMT6	2.69193	up
				PANK1	2.69274	up
				SLC25A44	2.69405	up
				ASXL1	2.69894	up
				MOCS3	2.70065	up
				ZNF462	2.70233	up
				FEM1A	2.70801	up
				SLC7A7	2.70902	up
				C17orf71	2.71585	up
				CDCA7	2.72326	up
				POP5	2.72709	up
				KIAA1804	2.72743	up
				PSAT1	2.74016	up
				E2F3	2.74591	up
				LIN52	2.7462	up
				FAM120B	2.75383	up
				YTHDF3	2.76052	up
				RNF14	2.76453	up
				NKRF	2.77233	up
				OSGIN1	2.77261	up
				SGOL2	2.77286	up
				TRPV2	2.77317	up
				GRB10	2.78072	up
				BPTF	2.78144	up
				C6orf153	2.78643	up
				CNTN6	2.80025	up
				DCAF4	2.8016	up
				SLX4	2.80969	up
				MMP23B	2.81072	up
				CYP1A1	2.81598	up
				EIF1AD	2.82216	up
				BYS1	2.82908	up
				EDC3	2.83271	up
				GTF2F1	2.83525	up
				RCC2	2.83602	up
				TGS1	2.83612	up
				LOC102162199	2.83666	up
				LIN52	2.84552	up
				POLD3	2.84837	up
				CCDC97	2.84911	up
				FAM84A	2.85027	up
				SFXN2	2.85172	up
				SNX11	2.88079	up
				PGBD1	2.88667	up
				SFRS1	2.88726	up
				PURB	2.89583	up
				DHX8	2.89983	up
				PINX1	2.90307	up
				CHD8	2.90621	up
				METTL12	2.90662	up
				ELOVL7	2.91176	up
				SFPQ	2.92446	up
				JTB	2.9248	up
				CDC6	2.92743	up
				BMP4	2.93692	up
				IMP3	2.94355	up
				NOP2	2.95583	up
				PINX1	2.96996	up
				MARS2	2.9752	up
				TXNRD1	2.99984	up
				KLF15	3.01072	up
				CSTF2T	3.01382	up
				CENPM	3.024	up
				SYNE1	3.02436	up
				KBTBD7	3.02989	up
				GSK3B	3.0307	up
				TRA2B	3.04161	up
				ZNF142	3.04642	up
				FAM46C	3.04645	up
				ZNF576	3.05728	up
				GPR37	3.05769	up
				TIMM8A	3.05878	up
				NVL	3.08327	up
				UTP3	3.0983	up
				PUS1	3.09946	up
				PSAT1	3.1022	up
				SPI1	3.11019	up
				JTB	3.11461	up
				AAR2	3.11654	up
				MRPL33	3.12281	up
				MCF2L	3.1233	up
				AREG	3.1299	up
				JTB	3.13142	up
				DOLPP1	3.13222	up
				TKTL2	3.13257	up
				PUS3	3.13831	up
				HOOK1	3.14032	up
				ZNF850P	3.14682	up
				FOXA1	3.14947	up
				RIOK2	3.17137	up
				RRS1	3.17724	up
				ARMC5	3.19198	up
				PINX1	3.19313	up
				PANK1	3.20586	up
				JTB	3.20773	up
				ZNF614	3.21118	up
				HIST1H1A	3.21292	up
				CBX2	3.21744	up
				GCOM1	3.22417	up
				PUS1	3.22844	up
				GDNF	3.23065	up
				AAR2	3.23269	up
				OLFML2A	3.23271	up
				AKAP2	3.2335	up
				UBTF	3.24504	up
				RPS23	3.24822	up
				OSBPL3	3.25156	up
				TRIM21	3.25511	up
				EID3	3.26816	up
				CCDC94	3.2784	up
				FOXA1	3.28007	up
				SYNE1	3.28113	up
				C17orf95	3.28322	up
				PGBD1	3.29016	up
				MYO1A	3.29345	up
				STARD7	3.30091	up
				ANKRD17	3.3017	up
				TRA2B	3.31554	up
				LOC102159962	3.33785	up
				RETN	3.33818	up
				RGMB	3.34175	up
				C14orf104	3.35067	up
				CSTF2T	3.37556	up
				RCCD1	3.37971	up
				ADM5	3.38072	up
				SFRS5	3.38993	up
				FOXA1	3.40589	up
				LCMT2	3.41341	up
				SFRS5	3.41538	up
				KIAA1804	3.42091	up
				LIN52	3.42508	up
				TMEM181	3.44087	up
				TTC18	3.45844	up
				MED20	3.45904	up
				WDR77	3.47119	up
				SFRS5	3.47235	up
				TCF19	3.47732	up
				NKRF	3.48597	up
				PREX2	3.50927	up
				TTN	3.51785	up
				FOXA1	3.52909	up
				LOC102421184	3.55853	up
				CYB561D1	3.61986	up
				GADD45G	3.62371	up
				SIRT4	3.62382	up
				TRMT12	3.6292	up
				YTHDF1	3.6572	up
				ZNF142	3.69004	up
				FAM84B	3.69014	up
				PUS1	3.69257	up
				NCOA5	3.73874	up
				LARP4	3.74931	up
				NOA1	3.75917	up
				FAM84B	3.79976	up
				MX1	3.81952	up
				SFRS8	3.84097	up
				NMNAT1	3.8424	up
				UMPS	3.84799	up
				SLC16A7	3.85664	up
				ARID5B	3.86956	up
				PSAT1	3.89914	up
				GMPPB	3.96561	up
				DMBT1	3.97615	up
				NCOA5	3.99266	up
				SGK269	4.06467	up
				ISG20L2	4.07525	up
				NR2F2	4.07681	up
				CHD8	4.09513	up
				GPR44	4.10183	up
				SGK269	4.24463	up
				WDR33	4.25562	up
				C2orf44	4.33358	up
				PALMD	4.35447	up
				ID4	4.36556	up
				NOA1	4.39429	up
				EIF4E2	4.40006	up
				DMBT1	4.40054	up
				URB2	4.43122	up
				FAM84B	4.46756	up
				SGK269	4.47137	up
				PALMD	4.52291	up
				FAM84B	4.564	up
				USP18	4.56536	up
				ZFC3H1	4.60053	up
				FAM13B	4.70054	up
				RPS23	4.76632	up
				FAM84B	4.9198	up
				XRCC2	4.95957	up
				SNAPC5	4.96115	up
				MID1	4.96935	up
				EEF1E1	4.98116	up
				SFRS6	4.99456	up
				TATDN2	5.04198	up
				CDC25A	5.0447	up
				CBWD2	5.04479	up
				FASTKD5	5.15459	up
				IMP3	5.17868	up
				FAM84B	5.34286	up
				RRS1	5.50536	up
				FLRT2	5.89711	up
				MYLIP	5.93142	up
				UMPS	5.97253	up
				ZNF197	6.22718	up
				RPUSD2	6.44398	up
				RBM38	7.15421	up
				SFRS6	7.18505	up
				SFRS6	7.20462	up
				PRICKLE2	9.08959	up
				SOX2	10.0842	up
				SOX2	10.4342	up
				SCML1	10.8846	up
				JAZF1	11.564	up
				RASL11B	11.6332	up
				Cecr5	12.4974	up
				SERINC4	13.5627	up
				SLC4A11	16.4337	up
				NLRP2	17.3075	up
				LOC101867059	26.8796	up
				PDE4A	38.1792	up

## Sheet: 2.Rye gene lists
Gene lists for Rye diet
Up when FC>2 , down when FC < -2						(IPEC-J2 effector genes are shown in red)
M=culture medium
Animal experiment header e.g. FC 10%/0% 21d = Fold change rye diet 10% versus control diet (0% rye) at day 21
(#26) number of unique genes
	Gene Symbol (#204)	FC IPEC-J2 5%/M 2hr	up/down		Gene Symbol (#26)	FC IPEC-J2 5%/M 6hr	up/down		Gene Symbol (#568)	FC IPEC-J2 10%/M 2hr	up/down		Gene Symbol (#21)	FC IPEC-J2 10%/M 6hr	up/down		Gene Symbol (#455)	FC IPEC-J2 10%/5% 2hr	up/down		Gene Symbol (#17)	FC IPEC-J2 10%/5% 6hr	up/down		Gene Symbol (#238)	FC 10%/0% 21d	up/down		Gene Symbol (#318)	FC 5%/0% 21d	up/down		Gene Symbol (#47)	FC 10%/5% 21d	up/down		Gene Symbol (#219)	FC 10%/0% 28d	up/down		Gene Symbol (#34)	FC 5%/0% 28d	up/down		Gene Symbol (#192)	FC 10%/5% 28d	up/down
	MUC13	-7.49213	down		MUC4	-2.41237	down		B3GALT1	41.225	up		MUC4	-2.95494	down		B3GALT1	16.7409	up		DDIT4	2.221	up		ABCG5	-2.01	down		AADACL2	2.54	up		ARMC2	2.24	up		ABI3	-2.53	down		APOH	-2.25	down		ABI3	-2.59	down
	FST	-2.31655	down		MUC13	-2.87627	down		MUC13	-3.35191	down		MUC13	-2.81875	down		RICTOR	2.33393	up		TNMD	-53.3983	down		ACMSD	-2.49	down		ABCF3	2.03	up		C8A	-2.13	down		ACSL3	-3.19	down		ATP6V0A4	-2.11	down		ACSL3	-3.28	down
	RICTOR	3.6285	up		DDIT4	-2.21509	down		MUC13	-4.0525	down		FOLR1	-4.12887	down		RICTOR	1.99985	up		LHX2	-16.3203	down		ACOT13	-2.05	down		ABCG5	-2.21	down		CAPRIN2	5.7	up		ACTRT2	-2.53	down		BLOC1S3	-2.19	down		ACTRT2	-2.32	down
	COQ10A	-7.8502	down		TNMD	49.0113	up		MUC4	-3.7436	down		ABCA1	-2.68169	down		MUC4	-2.73875	down		ADAP1	-7.83275	down		ACSL3	-2.94	down		ACOT13	-2.39	down		CHAT2	-2.62	down		AIM1L	-5.34	down		CHRNA2	-2.47	down		AGR3	-2.46	down
	NHEJ1	-6.28566	down		TAB2	2.36494	up		RICTOR	7.25644	up		ATF3	-2.52462	down		TPM1	15.3487	up		FUBP1	-6.90456	down		ADNP	-2.19	down		ACSF3	2.22	up		CNTNAP2	2.21	up		AK2	-2.45	down		CHRNG	-2.28	down		AIM1L	-4.46	down
	AXL	-5.96701	down		STC2	2.2382	up		RICTOR	6.11088	up		MT1A	-2.301	down		FAM48A	8.08362	up		FOLR1	-3.98775	down		AFG3L2	-3.36	down		ACSL3	-3.21	down		CROT	2.01	up		ALG14	-3.16	down		CLDN12	-2.4	down		AK2	-2.09	down
	NINL	-5.72945	down		SSTR1	-2.57341	down		TNF	2.03851	up		ABCA1	-2.27877	down		DCT	7.53531	up		ZFP36L1	-2.72439	down		AGR3	-2.38	down		ADH5	-2.18	down		CXCL13L2	2.61	up		ANAPC16	-7.1	down		CTXN1	-2.42	down		ALG14	-2.86	down
	PRSS36	-5.6963	down		SSH1	-2.17082	down		A	-2.17246	down		MMP-13	-2.20814	down		COQ10A	5.95368	up		ZFP36L1	-2.70942	down		AIM1L	-2.13	down		ADNP	-2.05	down		CYP11A1	-3.29	down		ANO1	2.06	up		F-KER	-2.28	down		ANAPC16	-6.78	down
	LOC100623695	-5.588	down		RPS21	2.49502	up		ABCA1	-2.37608	down		TRIM34	-2.17113	down		C1orf9	5.33946	up		ATF3	-2.33114	down		ALG14	-3.47	down		AFG3L2	-2.1	down		ESR2	2.91	up		AQP8	-2.16	down		FOXN1	-2.07	down		ARL9	-3.02	down
	PLUNC	-5.42783	down		Rplp1	4.89207	up		ABCE1	2.9633	up		ABCA1	-2.10967	down		NHEJ1	5.09219	up		HRASLS	-2.28225	down		ANAPC16	-9.71	down		AGR3	-2.16	down		GABRA6	2.85	up		ARL9	-2.74	down		GABRA2	-2.92	down		ARPC1A	-2.45	down
	CHDH	-5.38326	down		PLIN2	2.44332	up		ACAP2	5.36128	up		SSTR1	-2.10025	down		ROD1	4.77874	up		LOC100626209	-2.19148	down		ARL9	-4.21	down		AHR	-2.08	down		GAL3ST2	-2.05	down		ARPC1A	-2.58	down		GAL1	2.08	up		ARPC3	-2.03	down
	SPAG8	-5.07276	down		NOG	2.03675	up		ACAP2	5.03619	up		ABCA1	-2.08595	down		COL27A1	4.6822	up		TAB2	-2.15287	down		ARPC3	-2.12	down		ALAD	2.17	up		GALN1	-2.29	down		ARPP19	-2.3	down		GAL2	2.24	up		ARPP19	-2.21	down
	DCT	-5.02079	down		MT1A	-3.33102	down		ACAT2	2.04214	up		ZNF331	-2.06916	down		PRSS36	4.41767	up		GPR135	-2.04218	down		ARPP19	-2.08	down		ALCAM	-2.03	down		HINTW	-5.86	down		ART1	-2.13	down		GAL7	2.85	up		BEAN1	-2.3	down
	FAM186B	-4.59891	down		LOC102162605	-3.2493	down		ACN9	8.28713	up		GPR135	-2.05863	down		AXL	4.39177	up		ANGPTL4	2.25228	up		ATP6AP2	-2.32	down		ALG14	-3.08	down		HINTW	-6.53	down		ATP6V0A4	-2.04	down		GPR83	-2.34	down		BEND7	-4.43	down
	TPBG	-4.39619	down		LOC100154508	2.02357	up		ACSL3	3.59286	up		PPP1R3B	2.09272	up		ATP2B1	4.33477	up		GBE1	2.33294	up		ATP6V1C1	-2.29	down		AMN	2.09	up		HOXC9	2	up		BEAN1	-2.66	down		LOC100859492	-2.01	down		BLB1	-2.4	down
	PLA2G3	-4.3551	down		LHX2	32.4414	up		ACSL3	3.04562	up		INTS6	2.1076	up		LOC100623695	4.30234	up		ELL2	2.50607	up		BEAN1	-2.64	down		ANAPC16	-8.86	down		HOXD11	2.34	up		BEND7	-5	down		LOC417142	-2.26	down		BOD1L1	-4.23	down
	HEXA	-4.28953	down		HEXA	-2.59345	down		ACSL4	2.11632	up		CPT1A	2.12227	up		CASP8AP2	4.29908	up		LOC102162605	2.5135	up		BEND7	-5.3	down		APH1A	2.36	up		HSD3B2	-3.87	down		BLB1	-3.27	down		LOC419328	-4.15	down		BRD1	-2.03	down
	FAM48A	-4.09067	down		GBE1	-2.29895	down		ACSL4	2.10399	up		CPT1A	2.19638	up		NINL	4.24378	up		ABI2	21.9759	up		BLOC1S2	-2	down		APH1A	2.29	up		INHA	-10.49	down		BOD1L1	-3.48	down		LOC423860	-2.35	down		C19orf12	-2.5	down
	MMP23B	-3.9384	down		FUBP1	30.6654	up		ACSL4	2.01233	up		MAPK6	2.2192	up		ARID2	4.06899	up						BOD1L1	-7.07	down		APOPT1	-2.02	down		LOC418771	2.09	up		C13orf15	-2.18	down		LOC426913	-2.01	down		C20orf20	-3.04	down
	GALP	-3.92601	down		DUSP12	3.32026	up		ADAM10	3.05683	up		PPIF	2.21935	up		WNK3	3.98496	up						BRD1	-2.13	down		ARHGAP35	2.21	up		LOC422577	2.39	up		C19orf12	-2.57	down		LOC426957	-2.08	down		C2orf40	-2.34	down
	AKR1CL1	-3.81231	down		CPT1A	2.27927	up		ADAM10	3.00797	up		ELL2	2.41317	up		ATM	3.91567	up						C15orf40	-2.1	down		ARL9	-4.13	down		LOC426093	-5.59	down		C20orf20	-2.53	down		LOC769382	-2.37	down		C6orf192	-2.59	down
	RNASE4	-3.76038	down		CPT1A	2.36525	up		AFF4	2.69326	up		CPT1A	2.85597	up		PHC3	3.88132	up						C17orf59	2	down		ARPC3	-2.17	down		LOC769382	2.87	up		C22orf13	2.02	up		LOC769670	-3.17	down		C6orf57	-2.07	down
	SIT1	-3.50776	down		CPT1A	2.47804	up		AFF4	2.65688	up		PLIN2	2.94698	up		MED13	3.78539	up						C1QTNF5	2.11	up		ARPP19	-2.3	down		LOC770574	-4.5	down		C6orf192	-2.53	down		NAT8L	-2.04	down		CAPRIN2	3.42	up
	TSC1	-3.34764	down		BHLHE41	2.85958	up		AFF4	2.20848	up		Rplp1	3.31818	up		ARID4A	3.74797	up						C20orf20	-3.76	down		ATP5F1	-2.09	down		MMP7	2.11	up		CAMP	3.12	up		OR14J1	-2.74	down		CARS	-2.88	down
	AHDC1	-3.3226	down		ANGPTL4	-2.20401	down		AGMO	2.59039	up		FUBP1	4.44132	up		LOC102162460	3.73846	up						C20orf7	-2	down		ATP6AP2	-2.19	down		MROH2B	3.04	up		CAPRIN2	3.88	up		OR5AP2	-2.55	down		CASP7	-2.4	down
	ABCA1	-3.28407	down		ADAP1	7.88415	up		AGO3	3.11666	up		ABI2	22.2138	up		KLHL24	3.71784	up						C4orf33	-2.65	down		ATP6V1C1	-2.14	down		NKX6-3	-2.11	down		CARS	-2.57	down		PI15	2.97	up		CCDC90A	-2.27	down
	BRD1	-3.27192	down		ABCG1	-2.22587	down		AHI1	4.30413	up						SPAG8	3.60316	up						C9orf167	2.02	up		BDNF	-2.34	down		NOG4	-2.35	down		CASP7	-2.22	down		PRDM9	-2.37	down		CCK	-2.48	down
	CHST14	-3.25605	down		ABCA1	-2.79254	down		AHR	2.26243	up						MBNL1	3.57247	up						CALHM2	2.31	up		BEAN1	-2.07	down		NR5A1	-3.4	down		CCK	-3.31	down		PRR13	2.42	up		CDPF1	-2.09	down
	C1orf194	-3.24807	down		ABCA1	-2.39269	down		AKR1C1	-2.00029	down						CENPF	3.46713	up						CAMK1	2.02	up		BEND7	-5.09	down		OPRM1	2.21	up		CDPF1	-2.38	down		PSMD11	-2.25	down		CDR2	-2.64	down
	LOC101904400	-3.22483	down		ABCA1	-2.20679	down		ANKRD12	2.6637	up						LOC101006191	3.46375	up						CARS	-2.89	down		BOD1L1	-9.5	down		OR4M1	3.29	up		CDR2	-2.42	down		TPBG	-2	down		CHAF1B	-2.57	down
	MTR	-3.22074	down						ANKRD26	4.18718	up						PLA2G3	3.41547	up						CASC4	-2.1	down		BRD1	-2.19	down		PIWIL1	2	up		CFC1B	2.26	up		UMOD	4.02	up		CHD2	-3.04	down
	PDXDC1	-3.15911	down						ANKRD50	2.53663	up						TPBG	3.39992	up						CBR1	-2.48	down		BZRAP1	-2.09	down		PPAP2A	2	up		CHAF1B	-2.38	down		VGLL2	-2.2	down		CISD1	-2.08	down
	PPP1R8	-3.12526	down						ANLN	2.74619	up						HLTF	3.38843	up						CBX3	-2.04	down		C15orf40	-2.02	down		PROK2	-2.22	down		CHD2	-2.83	down		WFIKKN1	-2.28	down		CISD2	-2.43	down
	LIPE	-3.11563	down						ANP32E	2.1878	up						PTAR1	3.32621	up						CCDC27	-2.58	down		C17orf59	2.06	up		PRR13	2.35	up		CISD1	-2.07	down		ZP3	6.04	up		CMC1	-2.34	down
	NEK2	-3.09185	down						ANP32E	2.12922	up						CHD1	3.30646	up						CCDC90A	-2.2	down		C1orf190	2.3	up		RAB40B	2.19	up		CISD2	-2.26	down						COMMD3	-2.3	down
	ITM2B	-3.07715	down						ANP32E	2.12364	up						FANCM	3.28698	up						CCK	-2.48	down		C1orf63	-2.7	down		RRH	2.01	up		CMC1	-2.16	down						COQ2	-2.28	down
	PICK1	-3.03692	down						ANP32E	2.11109	up						CHDH	3.28073	up						CD300A	2.11	up		C1QTNF5	2.12	up		SEBOX	-2.45	down		CMPK2	-2.01	down						COX20	-2.63	down
	KLHL24	-3.02265	down						AP4E1	4.00516	up						GALP	3.23791	up						CDK2	2.01	up		C20orf20	-2.57	down		SLC13A4	3.08	up		COMMD3	-2.55	down						CPSF6	-2.27	down
	PLAGL1	-3.01744	down						AP4E1	2.42204	up						ZNF638	3.23556	up						CDR2	-2.2	down		C20orf7	-2.05	down		SLC26A3	-6.78	down		COQ2	-2.27	down						CSTF3	-2.48	down
	M6P/IGF2R	-2.94689	down						AP4E1	2.26514	up						CAV1	3.22151	up						CHAF1B	-2.48	down		C22orf13	-2.02	down		SMC1B	2.42	up		COX20	-2.4	down						CYP1B1	-2.24	down
	NCOA1	-2.93523	down						APPBP2	2.15574	up						MPP6	3.21169	up						CHD2	-3.83	down		C2orf66	-2.35	down		SOHO-1	2.64	up		CPNE7	-2.17	down						CYP2J2	-2.02	down
	LOC100517767	-2.88723	down						APPL1	2.23619	up						TRIP11	3.2011	up						CHDSD	2.36	up		C4orf33	-3.12	down		SPACA1	3.73	up		CPSF6	-2.4	down						DARS	-3.06	down
	CCK	-2.87015	down						ARFGEF1	3.74678	up						NIPBL	3.16776	up						CHST2	2.15	up		C8A	2.95	up		STAR	-2.83	down		CSTF3	-2.45	down						DDRGK1	-3.14	down
	DZIP1	-2.83726	down						ARFGEF1	3.36158	up						ASH1L	3.15021	up						CLDN2	2.11	up		CA10	-2.23	down		SULT6B1	2.47	up		CTXN1	-2.06	down						DDX46	-2.14	down
	LEPROT	-2.81827	down						ARFGEF1	3.227	up						LOC102160139	3.14719	up						CLTA	-2.01	down		CALHM2	2.09	up		TMIGD1	-2.21	down		DARS	-3.19	down						DFNB31	2.02	up
	FAM136A	-2.77488	down						ARFGEF1	2.81628	up						AKR1CL1	3.1406	up						CMC1	-2.62	down		CAMK1	2.3	up		UMOD	-54.7	down		DDRGK1	-3.07	down						DNMT1	-2.27	down
	LGALS8	-2.76813	down						ARFGEF1	2.73827	up						NCOA1	3.12416	up						CNTRL	-3.24	down		CAPRIN2	-8.11	down		YIPF7	2.8	up		DMBX1	-2.05	down						DYSF	-2.01	down
	TNNI3	-2.75393	down						ARHGAP11A	3.76039	up						USP8	3.12001	up						COQ2	-2.17	down		CARS	-3.13	down		ZP3	-61.07	down		DNMT1	-2.08	down						E2F4	-3.17	down
	C20orf108	-2.75231	down						ARHGAP11A	3.48192	up						FAM186B	3.08912	up						COX20	-3.59	down		CASP14	2.42	up						DPEP2	2.31	up						E2F6	-2.66	down
	INPP5F	-2.66184	down						ARHGAP11A	3.3719	up						RLF	3.07591	up						CRCP	-2.09	down		CBR1	-2.62	down						DUSP4	-2.01	down						ECI2	-2.4	down
	LGALS9	-2.62723	down						ARHGAP5	4.98314	up						TTC14	3.06895	up						CSAD	2.16	up		CBX3	-2.18	down						DYSF	-2.41	down						EIF2AK2	-2.39	down
	ZNF750	-2.59699	down						ARHGAP5	4.79304	up						KIAA1109	3.05271	up						CSTF3	-2.98	down		CBX8	2.05	up						E2F4	-2.97	down						EREG	-7.26	down
	C4BPB	-2.58945	down						ARID2	2.53052	up						SGOL2	3.04309	up						CTSG	2.34	up		CCDC90A	-2.02	down						E2F6	-2.43	down						F2	-3.26	down
	MAD1L1	-2.58067	down						ARID4A	4.90933	up						TTC14	3.002	up						CXCL13L2	2.57	up		CCK	-2.47	down						EIF2AK2	-2.45	down						F3	-4.81	down
	AHSA1	-2.56235	down						ARID4A	4.14004	up						ZNF207	2.98011	up						CYP1B1	-2.49	down		CCS	2.13	up						EREG	-7.08	down						FAM185A	-3.59	down
	TXNDC5	-2.55988	down						ARID4A	3.71534	up						STAG2	2.96877	up						DARS	-2.55	down		CD300A	2.11	up						F2	-3.28	down						FAM199X	-2.28	down
	SERPINA6	-2.53619	down						ARID4A	3.17502	up						TTC14	2.9599	up						DDRGK1	-4.38	down		CDK2	2.31	up						F3	-3.87	down						FAM35A	-2.37	down
	RARA	-2.53093	down						ARID4B	2.55005	up						ZNF750	2.95771	up						DDX46	-2.32	down		CENPE	-2.06	down						FAM185A	-3.9	down						FAM82B	-3.13	down
	MYLIP	-2.52738	down						ARID4B	2.521	up						SYNE2	2.95707	up						DIEXF	-2.69	down		CHAF1B	-2.16	down						FAM35A	-2.06	down						FAM98B	-6.26	down
	TPST2	-2.52367	down						ARID4B	2.4536	up						MAP3K7	2.95434	up						DR1	-2.02	down		CHD2	-4.83	down						FAM82B	-3.5	down						FBXO34	-2	down
	C5orf51	-2.49799	down						ARL6IP4	-2.03373	down						UBR1	2.9276	up						E2F2	2.08	up		CHDSD	2.78	up						FAM98B	-5.12	down						GAPVD1	-2.17	down
	TLN1	-2.48697	down						ARMC5	-2.17699	down						CENPF	2.91324	up						E2F4	-2.28	down		CHPF	2.02	up						FBLIM1	-2.1	down						GDF2	-2.19	down
	LOC102157650	-2.48509	down						ASCC3	5.38663	up						MAPK6	2.90432	up						E2F6	-3.18	down		CHST2	2.24	up						FBXO34	-2.01	down						GJB5	-3.45	down
	RCOR3	-2.48452	down						ASH1L	2.09042	up						SOX-6	2.90419	up						EDEM1	-2.23	down		CIRH1A	2.23	up						F-KER	-2.47	down						GKAP1	-2.2	down
	SLC18A2	-2.47414	down						ASPM	2.45576	up						SERPINA6	2.90406	up						ELN	2.08	up		CLDN2	2.09	up						FOXD2	-2.06	down						GLG1	-3.37	down
	OSBPL5	-2.47046	down						ASPM	2.39939	up						MAP3K2	2.88652	up						ENTPD2	-2.05	down		CMC1	-2.47	down						FTCD	-2.12	down						GSTA1	-4.68	down
	OLF42-3	-2.46626	down						ATAD1	2.37478	up						SERPINC1	2.884	up						ERCC5	-3.72	down		CNBP	-2.02	down						FZR1	-2.22	down						GTPBP4	-2.54	down
	CRISPLD2	-2.4624	down						ATAD1	2.30568	up						IGF2BP3	2.88351	up						EREG	-8.27	down		CNN2	2.07	up						GABRA2	-2.94	down						HADH	-2.53	down
	ASIP	-2.44379	down						ATAD1	2.15887	up						FAM126B	2.87187	up						F2	-3.29	down		CNTNAP2	-2.02	down						GAL1	2.95	up						HIST1H1A	-2.57	down
	HIBCH	-2.44359	down						ATAD1	2.14057	up						GPR31	2.86998	up						F3	-4.05	down		CNTRL	-3.57	down						GAL2	3.91	up						HOOK3	-4.43	down
	EPS15L1	-2.44243	down						ATAD2B	3.27491	up						USP8	2.86919	up						FAM185A	-2.52	down		COQ2	-2.29	down						GAL7	4.73	up						HOXD1	-2.01	down
	IGF2BP3	-2.43734	down						ATAD5	4.29898	up						TM6SF1	2.85458	up						FAM35A	-2.43	down		COX20	-3.22	down						GEMIN2	2.05	up						HRH3	-5.11	down
	DYM	-2.43395	down						ATF2	4.02712	up						C2orf43	2.85339	up						FAM82B	-2.02	down		CRCP	-2.14	down						GJB5	-3.63	down						HUC	-2.05	down
	SMPD4	-2.41195	down						ATM	5.80353	up						ACAP2	2.84387	up						FAM98B	-6.07	down		CSAD	2.32	up						GLG1	-3.94	down						IBA57	-2.03	down
	Chp1	-2.40941	down						ATM	5.79124	up						PCM1	2.83224	up						FTCD	-2.23	down		CSNK2B	2.22	up						GREB1L	-2.09	down						IFIT5	-2.51	down
	SDHB	-2.39124	down						ATM	5.30585	up						KCNMB3	2.81891	up						FUBP1	-2.33	down		CSTF3	-3.29	down						GSTA1	-4.79	down						IFT20	-3.69	down
	ETNK2	-2.36746	down						ATM	4.4055	up						PCM1	2.80811	up						FZD4	2.04	up		CTSG	2.07	up						GTPBP4	-2.59	down						IGBP1	-2.08	down
	ANXA7	-2.36237	down						ATM	3.82913	up						ATM	2.80192	up						GAPVD1	-2.79	down		CYP11A1	3.81	up						HADH	-2.42	down						IGFBP1	-3.18	down
	TPRG1L	-2.3594	down						ATM	2.98106	up						LYSMD3	2.79968	up						GJB5	-2.38	down		CYP1A1	2.34	up						HIST1H1A	-2.26	down						IL15	-2.54	down
	ARL6IP4	-2.33699	down						ATP11B	4.97974	up						LPP	2.79759	up						GKAP1	-2.17	down		CYP1B1	-3.34	down						HIST1H2AH	-2.37	down						IL18	-2	down
	LYSMD1	-2.32965	down						ATP11C	2.07022	up						TMEM106B	2.79429	up						GLG1	-4.92	down		CYP2J2	-2.37	down						HOOK3	-4.25	down						IL22	2.51	up
	GPR31	-2.31083	down						ATP2B1	2.02545	up						Tbl1xr1	2.77857	up						GNAI1	-2	down		DARS	-2.37	down						HOXD1	-2.82	down						IRAK1BP1	-3.08	down
	KIAA0247	-2.29182	down						ATP2B2	2.91337	up						Erbb2ip	2.77834	up						GNPDA2	-2.29	down		DDRGK1	-4.44	down						HRH3	-3.69	down						IRG1	2.23	up
	ANXA7	-2.29078	down						ATP7A	3.5266	up						CEP350	2.77559	up						GPRC5C	2.4	up		DDX46	-2.21	down						HUC	-2.26	down						ITGB8	-2.78	down
	ZNRF3	-2.28896	down						ATP7A	3.327	up						ASCC3	2.77001	up						GSTA1	-5.01	down		DIEXF	-2.11	down						IFIT5	-2.46	down						JTB	-2	down
	MAP1A	-2.28235	down						ATRX	7.82526	up						C9orf85	2.7648	up						GTPBP4	-2.81	down		DIO3	2.04	up						IFT20	-3.38	down						KDSR	-3.34	down
	MLF2	-2.27966	down						ATRX	6.00037	up						NIN	2.76388	up						HADH	-3.11	down		DQX1	2.38	up						IGBP1	-2.13	down						LDHD	-3.63	down
	COPS7A	-2.27558	down						B3GNT5	2.95881	up						HLA-DQA1	2.76241	up						HBAA	2.36	up		DRD5	2.03	up						IGFBP1	-2.53	down						LEPREL2	2.08	up
	ATP2B1	-2.26412	down						BAG3	-2.80128	down						ROD1	2.75425	up						HBE	2.17	up		E2F2	2.17	up						IL15	-2.25	down						LIPT1	-2.03	down
	XKR8	-2.25143	down						BAZ1A	4.03399	up						SMG1	2.75339	up						HCCS	-2.13	down		E2F6	-2.82	down						IL22	2.32	up						LOC100857610	-2.28	down
	RARA	-2.22442	down						BAZ1A	3.91329	up						BDP1	2.7144	up						HEPACAM	2.02	up		ECI2	-2.14	down						IMPAD1	-2.02	down						LOC100859334	-3.18	down
	ARIH2	-2.21999	down						BAZ2B	5.07741	up						HEXA	2.71245	up						HINTW	-4.46	down		EIF4B	2.39	up						IRAK1BP1	-3.01	down						LOC100859855	-10.55	down
	MYLIP	-2.21882	down						BCAT1	4.1071	up						KIFAP3	2.71039	up						HIST1H111R	2.24	up		ELN	2.03	up						ITGB8	-2.56	down						LOC416082	-3.27	down
	C11orf71	-2.21852	down						BCLAF1	4.34451	up						CCK	2.69818	up						HLA-A	2.27	up		ENTPD2	-2.21	down						KDSR	-2.93	down						LOC420552	-2.24	down
	NHE5	-2.21225	down						BDP1	5.30392	up						TPR	2.69752	up						HMGN3	-2.13	down		ERCC5	-3.45	down						LDHD	-4.39	down						LOC428714	2.45	up
	AFF2	-2.20548	down						BDP1	3.40527	up						LARP4	2.6968	up						HNRNPAB	-2.03	down		EREG	-8.82	down						LECT2	2.26	up						LOC769232	-2.03	down
	MTG1	-2.19756	down						BID	2.50987	up						CDC27	2.69481	up						HOOK3	-6.19	down		ESPN	2.38	up						LIPT1	-2.38	down						LRP3	-2.05	down
	DOCK1	-2.19055	down						BIRC3	3.3096	up						STXBP5	2.68866	up						HPS6	2.12	up		ESR2	-2.69	down						LOC100857610	-2.22	down						LYPLAL1	-3.2	down
	FANCI	-2.18994	down						BIRC3	3.21695	up						ZFC3H1	2.68502	up						HRH3	-4.22	down		F2	-2.47	down						LOC100859334	-3.09	down						LYSMD3	-2.26	down
	C11orf93	-2.18311	down						BIRC6	4.26911	up						C1orf9	2.68423	up						IFT20	-4.6	down		F3	-3.51	down						LOC100859855	-11.69	down						MAD2L1	-2.43	down
	OTUB2	-2.18027	down						BIRC6	4.1749	up						DHX29	2.67725	up						IGBP1	-2.03	down		FAM109A	2.19	up						LOC416082	-3.33	down						MAP9	-2.57	down
	FAM128B	-2.17953	down						BIRC6	4.12117	up						CEND1	2.66741	up						IGFBP1	-3.37	down		FAM155B	-2.56	down						LOC417056	-2.15	down						MARCKSL1	-3.4	down
	PABPN1	-2.16888	down						BIRC6	4.08533	up						ZNF638	2.66694	up						IL15	-2.69	down		FAM185A	-2.64	down						LOC419328	-3.38	down						MED20	-2.75	down
	CISD1	-2.16503	down						BIRC6	3.60293	up						KIF21A	2.64127	up						IL1B	2.16	up		FAM35A	-2.39	down						LOC420552	-2.48	down						MEIG1	-2.13	down
	OAS2	-2.16119	down						BLM	2.49136	up						BIRC6	2.64094	up						IMPAD1	-2.21	down		FAM49A	-2.06	down						LOC423967	-2.1	down						MFSD10	-2.59	down
	ITGB3	-2.15721	down						BLM	2.05327	up						CEP152	2.63928	up						IRAK1BP1	-3.78	down		FAM98B	-7.38	down						LOC424620	-2.36	down						MGST2	-6.67	down
	QSOX2	-2.15583	down						BLOC1S3	-3.03518	down						YTHDC2	2.63788	up						ITGB8	-2.56	down		FBXO34	-2	down						LOC426913	-2.24	down						MIA3	-2.81	down
	DMTF1	-2.14548	down						BLZF1	2.20304	up						SOCS4	2.63326	up						KCNK17	2.48	up		FGL2	-2.25	down						LOC426957	-2.18	down						MID1IP1	-2.02	down
	BCKDHB	-2.13873	down						BMF	-2.18424	down						TSC1	2.6326	up						KDSR	-4.52	down		FIGF	-2.05	down						LOC431321	-2.22	down						MKI67	-2.74	down
	C6orf70	-2.13842	down						BMPR1A	4.97322	up						TMEM8B	2.62906	up						LDHD	-3.24	down		FKBP8	2.2	up						LRP3	-2.03	down						MLH1	-2.22	down
	NECAP2	-2.13282	down						BMPR1A	2.58996	up						PHC3	2.62744	up						LOC100859334	-3.14	down		F-KER	-2.5	down						LY86	2.17	up						MRPL46	-2.08	down
	RIPPLY1	-2.12463	down						BMPR1A	2.47537	up						UBR3	2.62439	up						LOC100859855	-8.62	down		FLYWCH2	-2.36	down						LYPLAL1	-2.79	down						MRPS25	-10.46	down
	RCC2	-2.12259	down						BMPR1A	2.32302	up						NSUN3	2.61863	up						LOC420552	-2.61	down		FUBP1	-2.18	down						LYSMD3	-2.07	down						MT4	-3.14	down
	SDHB	-2.11649	down						BRWD1	3.33337	up						RASA2	2.5976	up						LOC423967	-4.77	down		GABRA6	-3.25	down						MAD2L1	-2.34	down						MTIF3	-4.62	down
	LGALS9	-2.11479	down						BRWD3	3.91439	up						DNTTIP2	2.59406	up						LOC426093	-2.45	down		GABRG3	-2.18	down						MAP9	-2.18	down						MTMR2	-2.43	down
	SRPRB	-2.11048	down						BZW1	2.68358	up						STAG2	2.5881	up						LOC769002	-2.76	down		GALE	2.25	up						MARCKSL1	-3.08	down						MUT	-2.18	down
	GPX1	-2.10453	down						BZW1	2.45411	up						VPS13C	2.58711	up						LRIG3	-2.05	down		GAPVD1	-2.62	down						MBOAT4	-2.41	down						MZT1	-2.77	down
	TBRG4	-2.09943	down						BZW1	2.38558	up						HOOK1	2.586	up						LYPLAL1	-4.11	down		GCNT3	2.1	up						MED20	-3.17	down						NANP	-2.11	down
	CAV1	-2.09694	down						BZW1	2.37207	up						CACNA2D1	2.58008	up						LYSMD3	-2.9	down		GINS2	2.27	up						MED28	-2.04	down						NEUROD1	-2.46	down
	ICOSLG	-2.09603	down						BZW1	2.12025	up						CACNA2D1	2.57665	up						MAP3K13	-2.23	down		GIT1	2	down						MFSD10	-2.28	down						NIT1	-3.29	down
	CEND1	-2.09253	down						C10orf84	7.18302	up						GOLGA4	2.57504	up						MAP9	-3.35	down		GJB1	2.01	up						MGST2	-6.95	down						NKRF	-2.36	down
	LATS2	-2.09165	down						C11orf46	2.14702	up						ZNF148	2.5749	up						MARCKSL1	-2.71	down		GKAP1	-2.33	down						MIA3	-3.28	down						NUP214	-2.58	down
	SNRPC	-2.07715	down						C11orf93	-3.15559	down						JMJD1C	2.57	up						MCOLN2	-2.42	down		GLG1	-3.71	down						MID1IP1	-2.87	down						NXPH1	-2.08	down
	HNRNPF	-2.07621	down						C12orf35	5.07477	up						Ubxn7	2.56769	up						MED20	-2.97	down		GNPDA2	-3.05	down						MITD1	-2.27	down						OPTN	-3.33	down
	GOT1	-2.07288	down						C12orf48	2.39565	up						DPP8	2.55794	up						MED28	-2.01	down		GSTA1	-3.74	down						MKI67	-2.13	down						OSTBETA	-2.67	down
	Ggnbp1	-2.06831	down						C14orf118	3.02523	up						EXPH5	2.55618	up						MFSD10	-2.13	down		GTF2H5	-2.22	down						MMP1	2.09	up						OTUD6B	-2.59	down
	SLBP	-2.06492	down						C14orf145	2.02874	up						DNTTIP2	2.54963	up						MGST2	-5.17	down		GTPBP4	-2.77	down						MOGAT1	-2.11	down						PARD6B	-2.02	down
	VHL	-2.0642	down						C1orf194	-2.08435	down						ATRX	2.5481	up						MKI67	-3.52	down		HADH	-2.98	down						MRPL46	-2.17	down						PARP12	-2.22	down
	ZNF692	-2.0613	down						C1orf194	-2.17266	down						PPP1R8	2.54608	up						MORC3	-2.02	down		HAS3	-2.04	down						MRPS25	-10.35							PARP14	-4.3	down
	NR6A1	-2.05404	down						C1orf9	4.97556	up						C14orf118	2.54583	up						MRPL46	-2.37	down		HEPACAM	2.07	up						MT4	-3.8	down						PDCD10	-2.1	down
	TEK	-2.04904	down						C1orf9	4.64454	up						GFPT1	2.54261	up						MRPS25	-12.27	down		HIST1H111R	2.58	up						MTIF3	-4.03	down						PDX1	-2.84	down
	TMEM79	-2.04353	down						C1orf9	2.73104	up						POLQ	2.54095	up						MSH4	-2.51	down		HIVEP2	-2.16	down						MTMR2	-2.05	down						PHF13	-2.08	down
	DOLPP1	-2.03779	down						C21orf91	2.84031	up						SLK	2.5394	up						MT4	-4.46	down		HLA-A	2.18	up						MUT	-2.13	down						PI15	-2.57	down
	GGH	-2.03652	down						C2orf43	4.53895	up						SMC4	2.53595	up						MTIF3	-5.3	down		HMGN3	-2.31	down						MZT1	-3.08	down						PIGA	-2.4	down
	LOC100624515	-2.02663	down						C5orf42	3.08188	up						BAZ2B	2.53395	up						MTMR2	-2.77	down		HOOK3	-6.13	down						NANP	-2.24	down						PIN4	-4.04	down
	ABLIM1	-2.02508	down						C9orf85	10.7382	up						Mospd2	2.5295	up						MUT	-2.22	down		HOXD11	-2.14	down						NAT8L	-2.44	down						PINLYP	-3.09	down
	MX1	-2.02477	down						CACNA2D1	4.58542	up						SLK	2.52763	up						MZT1	-2.97	down		HRH3	-2.62	down						NDUFAF2	-2.03	down						POLR2L	-2.08	down
	ADCK5	-2.01559	down						CACNA2D1	3.88318	up						BIRC6	2.52219	up						NIT1	-2.37	down		HSD17B10	2.03	up						NEUROD1	-2.85	down						POLR3C	-2.23	down
	PI4KA	-2.01108	down						CAND1	2.26337	up						CASC5	2.50659	up						NOXO1	2.19	up		HSD3B2	2.97	up						NFKBIZ	2.09	up						PTCD2	-2.43	down
	WLS	-2.00977	down						CAPZA1	2.40368	up						ARID4A	2.50616	up						NT5C3	-2.01	down		IFT20	-4.64	down						NIT1	-3.24	down						PTEN	-2.64	down
	UROS	-2.00658	down						CAPZA1	2.28113	up						CEP152	2.50251	up						NUDT19	-2.18	down		IGBP1	-2.27	down						NKRF	-2.28	down						PTMS	-2.7	down
	ITM2B	-2.00075	down						CAR	2.47866	up						PICK1	2.49837	up						NUDT5	-2.38	down		IGFBP1	-2.77	down						NOP16	-2.23	down						PWP2	-2.04	down
	PLTP	-2.00048	down						CASC5	5.90881	up						NARG2	2.49757	up						NUP214	-2.96	down		IHH	2.07	up						NUP214	-2.17	down						RAB1A	-2.22	down
	S100A11	2.00066	up						CASP3	2.62527	up						HLTF	2.49706	up						NUP35	-2.27	down		IL15	-2.34	down						NUP35	-2.07	down						RAD23B	-2.72	down
	UTRN	2.00067	up						CASP3	2.34123	up						LPP	2.49003	up						OPTN	-3.12	down		IL28RA	-2.12	down						NXPH1	-2.04	down						RBM5	-2.05	down
	FLRT3	2.00123	up						CASP8AP2	5.19914	up						DENND4A	2.48457	up						OSTBETA	-2.15	down		INHA	5.74	up						OASL	-2.35	down						RBPMS	-2.86	down
	HSPH1	2.00241	up						CASP8AP2	4.8241	up						SHPRH	2.48344	up						OTUD6B	-3.89	down		INO80B	2.08	up						OPRM1	2.08	up						RC3H1	-2.46	down
	BAZ2B	2.00375	up						CCAR1	3.09363	up						PLAGL1	2.48338	up						PARP14	-2.18	down		IRAK1BP1	-2.9	down						OPTN	-3.32	down						RCJMB04_12J16	-2.69	down
	RPL5	2.00395	up						CCAR1	2.44161	up						CASP8AP2	2.48216	up						PARP3	2.16	up		ITGB8	-3.26	down						OR5AP2	-2.95	down						RCJMB04_2H17	-2.08	down
	SLC25A6	2.00397	up						CCDC19	-2.08659	down						NPAT	2.48097	up						PCP4	-2.11	down		JKAMP	-2.1	down						OSTBETA	-3.49	down						RCJMB04_3H21	-2.48	down
	ANXA2	3.02816	up						CCDC19	-2.15687	down						DMXL1	2.47848	up						PDCD10	-2.13	down		KANSL2	2.04	up						OTOA	2.07	up						RCJMB04_8M22	-2.19	down
	LOC102161970	3.03684	up						CCDC91	2.3267	up						SMC3	2.47774	up						PDP2	-2.38	down		KCNA4	-2.39	down						OTUD6B	-2.04	down						RHOT2	-2.07	down
	NEGR1	3.03853	up						CCNT2	4.76182	up						USP8	2.47292	up						PI4K2B	-2.38	down		KCNK17	2.05	up						PARP12	-2.24	down						RIC8B	-4.07	down
	RPLP0	3.03942	up						CCNT2	2.17669	up						SPAG9	2.46	up						PIN4	-4.06	down		KDSR	-3.99	down						PARP14	-3.13	down						RNF11	-2.09	down
	RPS12	3.04401	up						CCPG1	5.53707	up						ZNF22	2.45431	up						PINLYP	-3.6	down		KIAA0746	-2.1	down						PDX1	-2.77	down						RPL37	-3.48	down
	RPS20	3.053	up						CCPG1	5.33041	up						MAPK6	2.45377	up						PLCD4	2.16	up		KIAA1919	2.01	up						PHF13	-2.05	down						RPL7L1	-2.31	down
	ATRX	3.07101	up						CCPG1	5.05769	up						PJA2	2.4488	up						PNAT10	-3.04	down		KRT20	-2.03	down						PIGA	-2.38	down						RSAD2	-2.82	down
	RPL32	3.07476	up						CCPG1	4.28073	up						SYNCRIP	2.44811	up						POSTN	-2.06	down		LDHD	-2.68	down						PIN4	-3.87	down						RSL24D1	-3.02	down
	NAPB	3.08239	up						CD200	3.47125	up						TMTC3	2.4409	up						PRDM8	2.02	up		LIMK1	2	down						PINLYP	-3.27	down						RUVBL1	-2.3	down
	RPS5	3.08351	up						CD2AP	2.81259	up						GOLGA4	2.43606	up						PTCD2	-3.8	down		LOC100859334	-3.72	down						PIP5K1A	-3.24	down						SGTB	-2.3	down
	PCM1	3.102	up						CD302	2.27257	up						DHX36	2.43291	up						PTEN	-2.86	down		LOC100859855	-9.27	down						POLR2L	-2.27	down						SH3TC1	-2.32	down
	RPL10A	3.11084	up						CD84	2.33171	up						CEP1	2.43211	up						PTMS	-3.07	down		LOC418771	-2.82	down						POLR3C	-2.17	down						SLC10A2	-2.05	down
	TNPO1	3.11662	up						CDC27	2.84252	up						TRPM7	2.43141	up						PTPRS	-2.48	down		LOC420411	-2.27	down						POU4F1	-2.18	down						SLC37A1	-2.12	down
	RPL5	3.11865	up						CDC27	2.32332	up						STAG2	2.42961	up						PWP2	-2.1	down		LOC422577	-2.65	down						PRDM8	2.88	up						SLC7A6OS	-3.19	down
	NELL1	3.11885	up						CDK6	2.81587	up						ZNF41	2.42793	up						RAB1A	-2.42	down		LOC423967	-4.16	down						PRR13	2.3	up						SNX10	-2.16	down
	RPS3A	3.13072	up						CDK6	2.78639	up						FXR1	2.42709	up						RABL3	-2.32	down		LOC426093	2.28	up						PTCD2	-2.55	down						SOST	-2.52	down
	RPL10	3.13964	up						CENPC1	2.26326	up						HOOK3	2.41411	up						RAD23B	-2.74	down		LOC431321	-2.08	down						PTEN	-2.54	down						SPINW	-3.14	down
	FAM69A	3.14887	up						CENPF	9.43018	up						ZFYVE16	2.40517	up						RARA	2.25	up		LOC769002	-2.75	down						PTMS	-2.9	down						SRP9	-3.45	down
	RPL32	3.15061	up						CENPF	8.08536	up						ANKRD26	2.40184	up						RASD1	2.1	up		LOC769382	-3.01	down						PWP2	-2.14	down						ST3GAL4	-2.41	down
	LOC102166990	3.15472	up						CEP1	2.82483	up						ATM	2.39238	up						RBM5	-2.11	down		LOC770208	2.01	up						PXK	-2.04	down						STARD3NL	-2.07	down
	FTL	3.16093	up						CEP1	2.78958	up						SHPRH	2.39129	up						RBPMS	-2.58	down		LOC770574	2.99	up						RAB1A	-2.02	down						TDP2	-2.32	down
	ACTB	3.1725	up						CEP1	2.69022	up						SIT1	2.3868	up						RC3H1	-2.71	down		LRIG3	-2.11	down						RAD23B	-2.59	down						TFG	-2.56	down
	DMXL1	3.17565	up						CEP1	2.58701	up						Fam149b	2.38606	up						RCJMB04_12J16	-3.06	down		LRRC15	2.1	up						RBPMS	-3.07	down						TM4SF1	-2.62	down
	COX1	3.18735	up						CEP1	2.55093	up						TMEM170B	2.3854	up						RCJMB04_3H21	-3.44	down		LYPLAL1	-3.97	down						RC3H1	-2.39	down						TMEM132E	-2.09	down
	NFAT5	3.18803	up						CEP1	2.48323	up						CHM	2.38408	up						RCJMB04_7L19	-2.55	down		LYSMD3	-2.72	down						RCJMB04_12J16	-2.34	down						TMEM173	-2.11	down
	MAP3K2	3.20337	up						CEP120	2.63587	up						ESF1	2.3839	up						RHOC	2.14	up		MACROD2	-2.01	down						RCJMB04_3H21	-2.44	down						TMEM180	-3.36	down
	RFTN2	3.21401	up						CEP135	2.70304	up						ARFGEF1	2.38179	up						RIC8B	-5.58	down		MAD2L1	-2.29	down						RCJMB04_8M22	-2.41	down						TOB1	-2.03	down
	RPS15	3.22183	up						CEP152	5.18808	up						NPAT	2.3719	up						RNF19B	2.12	up		MADPRT	2.17	up						RFWD2	-2.43	down						TRIML1	-6.62	down
	RPS15A	3.22382	up						CEP152	4.56603	up						PLUNC	2.36891	up						RNF208	2.21	up		MAP3K13	-2.21	down						RGS21	-2.04	down						TXN2	-2.18	down
	RPS13	3.22982	up						CEP290	3.98463	up						MIB1	2.36754	up						RNF214	-2.48	down		MAP9	-3.34	down						RHOT2	-2.34	down						UBR5	-2.77	down
	SPON1	3.23417	up						CEP350	9.93947	up						DLGAP5	2.36339	up						RPL19	-2.27	down		MARCKSL1	-2.87	down						RIC8B	-4.06	down						UGT8	-2.43	down
	CENPF	3.23701	up						CFD	-2.83858	down						BMPR1A	2.36326	up						RPL37	-4.41	down		MCM10	2.51	up						RNF11	-2.01	down						UMOD	-4.07	down
	ATRX	3.26482	up						CHD1	5.96829	up						ATAD5	2.36043	up						RPL7L1	-2.27	down		MCOLN1	2.02	up						RNF214	-2.15	down						UQCRQ	-2.15	down
	LGALS1	3.26661	up						CHD1	3.85023	up						DMXL1	2.3584	up						RSL24D1	-4.88	down		MED20	-2.59	down						RPL37	-3.37	down						VCP	-4.61	down
	COX2	3.27914	up						CHD9	5.14312	up						PPIP5K2	2.35595	up						RUVBL1	-2.03	down		MFSD10	-2.39	down						RPL7L1	-2.27	down						WNT10A	-2.25	down
	OR2M2	3.29989	up						CHM	4.68613	up						TBC1D15	2.35445	up						SEBOX	-2.29	down		MGST2	-5.93	down						RSAD2	-3.32	down						XAB1	-2.31	down
	RPS26	3.32123	up						CHMP2B	2.55458	up						TCF12	2.35003	up						SGTB	-2.07	down		MKI67	-3.41	down						RSL24D1	-2.74	down						YPEL1	-2.13	down
	RPL7	3.32181	up						CHORDC1	3.08848	up						SMC4	2.34943	up						SH3TC1	-3.7	down		MMP7	-2.05	down						RUVBL1	-2.11	down						ZBTB17	-2.6	down
	EEF1A1	3.32549	up						Chp1	-2.30624	down						PRPF40A	2.34934	up						SLC10A2	-5.5	down		MORN4	2.07	up						SGTB	-2.06	down						ZFYVE16	-2.14	down
	RPS21	3.33702	up						CITED2	-2.16927	down						G2E3	2.34206	up						SLC26A3	-5.11	down		MROH2B	-2.75	down						SLC10A2	-2.35	down						ZNF366	-2.42	down
	LOC101438873	3.33871	up						CLGN	2.42839	up						USP15	2.33539	up						SLC39A13	-2.39	down		MRPL46	-2.26	down						SLC13A4	2.67	up						ZP3	-4.8	down
	RPLP0	3.37385	up						CLIP1	2.70857	up						BRD1	2.33415	up						SLC41A2	-2.01	down		MRPS25	-11.53	down						SLC37A1	-2.09	down						ZSWIM7	-2.25	down
	C12orf12	3.37425	up						CLIP1	2.27897	up						PHACTR2	2.33399	up						SNX12	2.03	up		MSH4	-2.77	down						SLC7A6OS	-3.04	down
	CREB1	3.37474	up						CLIP1	2.25568	up						PHIP	2.3318	up						SOCS1	2.12	up		MT4	-3.72	down						SLCO1B1	-2.28	down
	CEP120	3.40464	up						CLSPN	2.81851	up						SOS1	2.32506	up						SOCS3	2.29	up		MTIF3	-5.35	down						SNX10	-2.44	down
	ETNK1	3.42053	up						CNOT6	2.16322	up						ZBTB44	2.32367	up						SOST	-2.51	down		MTMR2	-2.46	down						SPINW	-2.94	down
	RC3H2	3.45158	up						COL27A1	4.90569	up						STAG2	2.31991	up						SPINW	-3.84	down		MUC17	2.02	up						SRP9	-2.96	down
	STS	3.45801	up						COPS2	3.28058	up						LGALS8	2.31873	up						SPRYD7	-2.1	down		MYLK	2.28	up						ST3GAL4	-2.87	down
	KIF21A	3.47455	up						COPS2	3.2548	up						CHST14	2.31522	up						SRP9	-2.94	down		MYOM1	2.03	up						TDP2	-2.21	down
	CEP350	3.58103	up						COPS2	2.24737	up						SEMA3C	2.31393	up						ST3GAL4	-3.16	down		MZT1	-2.72	down						TFG	-3.02	down
	TRIM23	3.60651	up						COPS2	2.15622	up						FAM136A	2.31214	up						STARD3NL	-2.74	down		NAAA	-2.02	down						TM4SF1	-2.2	down
	MBD3L2	3.80313	up						COPS2	2.08782	up						PDS5B	2.31123	up						STMN1	-2.05	down		NIT1	-2.07	down						TMEM132E	-2.59	down
	C9orf85	3.88389	up						CP	2.45272	up						PDXDC1	2.30714	up						STXBP3	-2.57	down		NKRF	-2.07	down						TMEM173	-2.55	down
	BCLAF1	4.05188	up						CP	2.13907	up						TOPOII	2.30287	up						TBCK	-2.05	down		NKX6-3	2.05	up						TMEM180	-3.61	down
	ACN9	4.15497	up						CPEB2	4.45421	up						ARHGAP5	2.30143	up						TCEANC	-2.25	down		NOG4	2.05	up						TOB1	-2.14	down
	RSPH4A	4.2262	up						CPSF2	2.26547	up						ARIH2	2.29977	up						TDP2	-2.04	down		NQO1	2.08	up						TRIML1	-5.49	down
	CHD1	4.33988	up						CPSF6	3.35787	up						PIK3CB	2.29938	up						TFG	-2.58	down		NR5A1	2.33	up						TSHB	2.21	up
	LIFR	4.36855	up						CPSF6	-2.23968	down						DZIP1	2.29911	up						TIMP2	2.02	up		NUDT5	-2	down						TTC19	-2.05	down
	ARID4A	4.60551	up						CREB1	4.95924	up						STAG2	2.2973	up						TM4SF19	2.2	up		NUP160	2	down						TXN2	-2.35	down
	MYO5C	5.53858	up						CRISP3	2.0145	up						LOC101904400	2.29673	up						TMEM125	2.05	up		NUP214	-3.4	down						UBR5	-2.69	down
	NCK1	5.59988	up						CSAD	2.36531	up						PHF6	2.29657	up						TMEM180	-2.6	down		OPRM1	-2.42	down						UGT8	-2.44	down
	C10orf84	5.80101	up						CUL5	3.79054	up						MAP3K2	2.29405	up						TMEM68	-2.08	down		OPTN	-4.58	down						UQCRQ	-2.26	down
	ZNF343	6.35846	up						CUL5	3.30731	up						PHF3	2.29398	up						TMEM98	2.81	up		OR4M1	-3.3	down						VCP	-5.11	down
	SSX2IP	11.69	up						CUL5	2.47835	up						SMC6	2.29243	up						TMTC3	-2.19	down		OSTBETA	-2.45	down						WNT10A	-2.17	down
									CWF19L2	3.85039	up						USP15	2.28763	up						TPP1	2.05	up		OTUD6B	-2.76	down						YIPF7	2.14	up
									CWF19L2	3.60124	up						REV3L	2.28438	up						TRIM24	-2.06	down		PARP14	-2.21	down						YWHAG	-2.06	down
									CXCR2	2.18278	up						ATAD2B	2.28434	up						TRIML1	-5.12	down		PARP3	2.1	up						ZBTB17	-3.23	down
									DCLRE1A	2.70541	up						SMG1	2.27944	up						TTLL3	2.17	up		PDCD10	-2.94	down						ZNF366	-2.24	down
									DCP2	3.85941	up						TMEM33	2.27892	up						TTLL3	2.09	up		PFDN1	-2.09	down						ZNFX1	-2.02	down
									DCUN1D1	2.09104	up						KPNA5	2.27583	up						UBR5	-2.12	down		PHOX2A	-2.1	down
									DEK	2.47336	up						BRWD3	2.27193	up						UCHL5	-2.15	down		PI4K2B	-2.8	down
									DEK	2.41411	up						CCPG1	2.27015	up						UGT8	-2.68	down		PIN4	-3.97	down
									DEK	2.35893	up						DMTF1	2.2669	up						UMOD	-7.73	down		PINLYP	-3.16	down
									DEK	2.32709	up						SLK	2.26363	up						UPF2	-2.19	down		PIWIL1	-2.13	down
									DEK	2.29211	up						AGMO	2.25727	up						UPP1	-2.5	down		PLA2G4E	-2.2	down
									DEK	2.2655	up						SMC4	2.25682	up						UQCRQ	-2.03	down		PLCD4	2.49	up
									DENND4A	5.24324	up						SR140	2.25664	up						USP45	-2.26	down		PML	2.08	up
									DENND4A	2.78266	up						CCNT2	2.25638	up						VCP	-8.37	down		PNAT10	-2.78	down
									DENND4C	3.53155	up						MACC1	2.2528	up						WNT10A	-2.41	down		PPIC	-2	down
									DEPDC1	3.00669	up						USP15	2.2511	up						WRAP73	-2.15	down		PRR13	-2.8	down
									DEPDC1	2.87589	up						CPEB2	2.24905	up						XAB1	-2.08	down		PRTG	-2.03	down
									DHX29	3.99252	up						PHF3	2.24696	up						YFV	2.08	up		PSMD11	2.09	up
									DHX29	3.80783	up						NCKAP1	2.24685	up						YTHDC1	-2.05	down		PTCD2	-3.66	down
									DHX36	3.46608	up						KIF15	2.23809	up						ZBTB17	-2	down		PTEN	-2.7	down
									DIAPH2	4.79928	up						ZDHHC21	2.23703	up						ZFYVE16	-3.12	down		PTMS	-2.46	down
									DIAPH3	2.11607	up						LMAN1	2.23573	up						ZNF236	-2.07	down		PTPRS	-2.56	down
									DLG1	2.17413	up						BIRC6	2.23503	up						ZNF366	-2.38	down		PWP2	-2.04	down
									DLGAP5	4.35987	up						DIAPH2	2.23255	up						ZP3	-7.97	down		QSOX1	2.17	up
									DLGAP5	3.97838	up						LOC100517767	2.23187	up						ZRANB1	-2.27	down		RAB12	-2.06	down
									DMXL1	7.87078	up						RIF1	2.23065	up										RAB1A	-2.73	down
									DMXL1	6.48343	up						C11orf71	2.22937	up										RAB7B	2.08	up
									DMXL2	4.0236	up						BIRC3	2.22903	up										RAD23B	-2.4	down
									DNAJC2	2.27089	up						KLHL28	2.2218	up										RARA	2.29	up
									DNAJC2	2.08912	up						CHD9	2.21871	up										RASSF7	2.25	up
									DNM3	3.69108	up						SLC18A2	2.21729	up										RBM5	-2.07	down
									DNTTIP2	3.25052	up						MAPK6	2.21699	up										RBPMS	-2.54	down
									DNTTIP2	3.15521	up						SFRS2IP	2.21317	up										RC3H1	-3.45	down
									DNTTIP2	3.08376	up						NR6A1	2.2117	up										RCJMB04_12J16	-2.45	down
									DPP8	2.1553	up						LOC102160139	2.21074	up										RCJMB04_3H21	-3.02	down
									DYM	-2.77891	down						ITM2B	2.20946	up										RCJMB04_7G9	-2.18	down
									DYNLT3	2.55309	up						BAZ1A	2.20831	up										RCJMB04_7L19	-2.4	down
									ECT2	4.37088	up						LMBRD2	2.20379	up										RCJMB04_8M22	-2.2	down
									EEF1A2	-2.39394	down						AHDC1	2.20367	up										REV3L	-2.07	down
									EFHA2	2.39103	up						LEPROT	2.20249	up										RIC8B	-4.15	down
									EFR3A	2.01793	up						MTR	2.20107	up										RNF214	-2.89	down
									EIF2AK2	2.9378	up						AP4E1	2.19005	up										RPL19	-2.14	down
									EIF2S1	3.24914	up						DHX29	2.18822	up										RPL37	-3.44	down
									EML5	2.94208	up						ROD1	2.18697	up										RPL5	-2.04	down
									EPHA1	-2.30836	down						MAP3K2	2.1813	up										RPS6KB2	2.09	up
									Erbb2ip	3.98047	up						LOC102161955	2.1812	up										RPUSD1	2	down
									ERO1L	2.0844	up						C12orf35	2.17997	up										RSL24D1	-4.63	down
									ESCO1	2.74707	up						AHSA1	2.17985	up										RUVBL1	-2.07	down
									ESCO1	2.13521	up						G2E3	2.17745	up										SCOC	-2.13	down
									ESF1	3.62824	up						FNIP1	2.17588	up										SGOL1	-2.03	down
									ESF1	3.47154	up						USP45	2.17456	up										SGSH	2.26	up
									ETNK1	4.28861	up						REV1	2.17289	up										SH3TC1	-3.41	down
									EXPH5	5.08735	up						PBRM1	2.17211	up										SLC10A2	-4.15	down
									EXPH5	4.49435	up						C5orf51	2.16907	up										SLC13A4	-4.04	down
									FAM126A	2.22103	up						UBN2	2.16867	up										SLC39A13	-2.29	down
									FAM126B	4.83876	up						ARHGAP5	2.16795	up										SMC1B	-3.45	down
									FAM172A	5.49013	up						INPP5F	2.16494	up										SNX12	2.09	up
									FAM190B	4.76305	up						LNPEP	2.15478	up										SORD	2.1	up
									FAM190B	2.72322	up						MMP23B	2.15413	up										SOST	-2.53	down
									FAM190B	2.32857	up						BIRC3	2.15067	up										SPACA1	-4.82	down
									FAM190B	2.2382	up						ARID4A	2.14948	up										SPHK1	2.24	up
									FAM190B	2.1236	up						USP8	2.14217	up										SPINW	-3.92	down
									FAM190B	2.03397	up						JMJD1C	2.13693	up										SPON2	-2.03	down
									FAM199X	2.02747	up						OPA1	2.13691	up										SPR	2.09	up
									FAM48A	-2.20439	down						SMARCAD1	2.13637	up										SPRYD7	-2.33	down
									FAM63B	2.55281	up						USP8	2.13245	up										SRP9	-2.62	down
									FAM63B	2.40431	up						FOXP2	2.13245	up										ST3GAL4	-2.54	down
									FAM63B	2.06603	up						ZNF570	2.13144	up										STAR	3.01	up
									FAM83B	2.74637	up						LNPEP	2.12944	up										STARD3	2.24	up
									FANCM	4.44067	up						ZBTB33	2.12855	up										STARD3NL	-2.69	down
									FBXL3	2.23977	up						BNIP3L	2.12641	up										STMN1	-2.01	down
									FBXL3	2.13421	up						COPS2	2.12464	up										STXBP3	-2.32	down
									FEM1C	2.37283	up						C20orf108	2.12328	up										SYTL1	2.24	up
									FGD4	3.437	up						SCFD1	2.12279	up										TADA3	2.16	up
									FGD4	3.25246	up						RAD50	2.12173	up										TCEANC	-2.03	down
									FILIP1L	2.23086	up						BAZ1A	2.12096	up										TCN2	2.41	up
									FILIP1L	2.15806	up						MAD1L1	2.11966	up										TCP10	-2.46	down
									FKTN	2.07706	up						FILIP1L	2.11954	up										TFG	-2.19	down
									FLRT3	3.99191	up						Tcf12	2.11953	up										TINAGL1	2.02	up
									FLRT3	3.7896	up						GNAQ	2.11876	up										TLL1	-2.16	down
									FLRT3	3.24289	up						Mxi1	2.11684	up										TMEM115	2.14	up
									FLRT3	3.13557	up						LOC101903666	2.11644	up										TMEM125	2.41	up
									FLRT3	3.12484	up						ZBTB41	2.11418	up										TMEM132A	2.19	up
									FLRT3	2.92239	up						TNNI3	2.11292	up										TMEM180	-2.57	down
									FNIP1	3.19457	up						ATM	2.11221	up										TMEM185A	-2.07	down
									FOXN2	2.64939	up						CD200	2.11215	up										TMEM98	3.27	up
									FOXP2	3.39992	up						OGT	2.09877	up										TPP1	2.68	up
									FRS2	2.28587	up						ARL14	2.09819	up										TRAIL-LIKE	2.19	up
									FRS2	2.14464	up						SLC30A7	2.09724	up										TRIM41	2.3	up
									FRS2	2.06371	up						BID	2.09684	up										TRIML1	-5.38	down
									FXR1	4.00432	up						SEC62	2.09354	up										TTLL3	2.93	up
									FXR1	3.08343	up						ARHGAP11A	2.09226	up										TTLL3	2.61	up
									FXR1	2.87748	up						OLF42-3	2.08998	up										TUSC1	2.03	up
									FXR1	2.60113	up						MFF	2.08509	up										TYSND1	2.05	up
									FXR1	2.58783	up						SDCCAG1	2.08284	up										UGT8	-2.57	down
									FXR1	2.55688	up						RAB11FIP2	2.0811	up										UMOD	7.08	up
									FXR1	2.54	up						KIAA0776	2.08087	up										USP45	-2.5	down
									FXR1	2.42631	up						ATF2	2.08003	up										VCP	-5.7	down
									G2E3	3.22719	up						ARFGEF1	2.07992	up										VPS13D	-2.4	down
									G2E3	3.08711	up						SYNE2	2.07843	up										WNT10A	-2.9	down
									G2E3	2.82767	up						CCAR1	2.07839	up										WRAP73	-2.32	down
									G2E3	2.65282	up						UACA	2.07824	up										YIPF7	-3.97	down
									GALNT1	2.70947	up						OTUB2	2.07326	up										YTHDC1	-2.37	down
									GCLM	2.03063	up						AHR	2.0727	up										ZFYVE16	-2.42	down
									GFPT1	4.13588	up						SLTM	2.07087	up										ZNF236	-2.2	down
									GLS	2.52791	up						SDCCAG1	2.07039	up										ZP3	7.66	up
									GNAQ	3.00997	up						SBNO1	2.06167	up
									GOLGA4	5.92768	up						CCPG1	2.06114	up
									GOLGA4	5.65447	up						AP1S3	2.06083	up
									GOLGA4	5.52509	up						ROD1	2.06072	up
									GOLGA4	5.17661	up						USP34	2.06064	up
									GOLGA4	5.06297	up						SLK	2.06012	up
									GOLGA4	5.0437	up						RASA2	2.05975	up
									GOLGA4	4.84921	up						PPP1R9A	2.05834	up
									GOLGA4	4.2428	up						ZBTB10	2.05493	up
									GOLGA4	4.03898	up						SMC3	2.05314	up
									GPD1	-2.49849	down						GOLGA4	2.05179	up
									GTF2A1	2.11445	up						FAM65C	2.04654	up
									HBS1L	2.50013	up						LOC100152407	2.04119	up
									HBS1L	2.19944	up						FLRT3	2.04002	up
									HELLS	2.03979	up						SMC2	2.03874	up
									HERC4	2.49825	up						KIFAP3	2.03819	up
									HIF1A	2.34256	up						ZNF277	2.03707	up
									HIF1A	2.27128	up						EPS15L1	2.03554	up
									HLTF	5.24156	up						IL6ST	2.03415	up
									HLTF	5.1436	up						SETDB2	2.03182	up
									HOOK1	4.4098	up						DNTTIP2	2.03088	up
									HOOK3	4.77285	up						QSER1	2.03025	up
									HSPA13	3.78526	up						OTUD4	2.02795	up
									HSPA13	3.69714	up						RASA2	2.0279	up
									HSPA13	3.35205	up						FAM190B	2.02619	up
									HSPA13	2.47532	up						TOP2B	2.026	up
									HSPA8	2.91047	up						IMPACT	2.02413	up
									IDE	2.40902	up						DLGAP5	2.02396	up
									IDE	2.23315	up						SBNO1	2.02228	up
									IDE	2.11674	up						MAPK6	2.02157	up
									IDE	2.03776	up						C1S	2.01878	up
									IFIT5	2.12111	up						KIF21A	2.01825	up
									IFT80	2.40202	up						FXR1	2.0154	up
									IFT81	2.27496	up						IL6ST	2.01124	up
									IGFBP3	-2.00288	down						GOLGA4	2.0096	up
									IL6ST	4.11134	up						PTEN	2.00845	up
									IL6ST	4.0832	up						VHL	2.00741	up
									INO80D	2.63191	up						FLRT3	2.00673	up
									INTS6	2.4026	up						ANXA7	2.00059	up
									INTS6	2.24785	up						RTKN2	1.99886	up
									ITGAV	2.54155	up						FRS2	1.99599	up
									ITGAV	2.30803	up						GRN	-2.00216	down
									ITGAV	2.21162	up						RPS3A	-2.00593	down
									ITSN2	2.351	up						TUBA1B	-2.00607	down
									JAK2	2.53102	up						ZBTB37	-2.02187	down
									JHDM1D	2.00194	up						RPL5	-2.02796	down
									JMJD1C	6.53885	up						COX6A1	-2.02998	down
									JMJD1C	4.93548	up						KIF20A	-2.03246	down
									JMJD1C	4.53933	up						DSP	-2.05762	down
									KBTBD3	2.64163	up						ZFC3H1	-2.06153	down
									KCNIP4	2.46152	up						CCBL1	-2.06328	down
									KCNMB3	5.733	up						SCAMP4	-2.06953	down
									KIAA0776	4.05522	up						RIMBP2	-2.07857	down
									KIAA1109	6.9149	up						TCTP	-2.08717	down
									KIAA1430	3.11807	up						THBS1	-2.0976	down
									KIAA1430	2.30784	up						UBB	-2.10467	down
									KIAA1432	3.74362	up						PMEPA1	-2.11079	down
									KIAA1524	3.02508	up						Cap2	-2.11133	down
									KIAA1731	3.2684	up						TCTP	-2.11458	down
									KIF15	3.51547	up						RPL27	-2.11586	down
									KIF18A	2.546	up						C14orf140	-2.12339	down
									KIF20A	-2.10235	down						CRABP2	-2.1236	down
									KIF21A	6.15381	up						MBOAT4	-2.12394	down
									KIF21A	5.91501	up						GPR135	-2.13717	down
									KIF21A	3.5857	up						TXNDC16	-2.13935	down
									KIF2A	2.22886	up						FAU	-2.14747	down
									KIF5B	3.35735	up						ANXA8	-2.15081	down
									KIFAP3	4.24209	up						RPS4	-2.15212	down
									KLHL24	2.34915	up						LUM	-2.1607	down
									KLHL28	4.20608	up						LMNA	-2.1654	down
									KPNA1	2.45345	up						RPL10A	-2.17634	down
									KPNA4	2.49073	up						AMH	-2.18256	down
									KPNA5	3.87738	up						WIF1	-2.20115	down
									KRAS	2.29404	up						MYO5C	-2.20295	down
									LARP4	7.77325	up						ASPH	-2.20571	down
									LARP4	3.05734	up						E4	-2.21493	down
									LARP7	2.06205	up						CD163	-2.22532	down
									LDLRAD3	-2.14911	down						RPS3A	-2.22577	down
									LEO1	2.7403	up						LOC102168552	-2.2266	down
									LGALS9	-2.01149	down						RLBP1	-2.22934	down
									LIN7C	2.69381	up						RPS6	-2.23279	down
									LIN9	2.29149	up						RAN	-2.24232	down
									LIN9	2.15893	up						COMMD6	-2.24808	down
									LMAN1	3.1211	up						RPS3A	-2.25008	down
									LMBRD2	5.08484	up						RPL14	-2.25765	down
									LMNA	-2.07078	down						C1orf201	-2.25824	down
									LNPEP	5.3378	up						MBP	-2.28181	down
									LNPEP	4.47286	up						LDHB	-2.28692	down
									LOC100152407	2.59455	up						RPS12	-2.28975	down
									LOC100152407	2.46124	up						RPS10	-2.29691	down
									LOC100513397	2.73778	up						SLC25A6	-2.29793	down
									LOC100625338	2.37763	up						GTF2I	-2.30637	down
									LOC100739512	2.27837	up						CAMK1	-2.3072	down
									LOC101006191	9.9479	up						PEX19	-2.31328	down
									LOC101710637	4.07512	up						HBP15/L22	-2.31489	down
									LOC102157521	2.01849	up						RPL6	-2.32251	down
									LOC102160139	7.8207	up						KCNA10	-2.32658	down
									LOC102160139	5.81849	up						TKT	-2.32847	down
									LOC102161955	4.42071	up						TUBA1B	-2.33111	down
									LOC102162254	3.57742	up						CASP2	-2.33574	down
									LOC102162460	2.84795	up						MYL6	-2.33694	down
									LOC102162605	2.07346	up						P2RY6	-2.33889	down
									LOC102164574	2.52377	up						RPL32	-2.34792	down
									LOH12CR1	3.79419	up						PSMB4	-2.35052	down
									LPAR6	2.05134	up						RPL14	-2.35109	down
									LPP	7.87207	up						RPL10A	-2.35179	down
									LPP	7.0049	up						NOP14	-2.35291	down
									LRP6	2.85177	up						TRPC3	-2.37875	down
									LRRC40	2.59072	up						THBS1	-2.3812	down
									LUC7L3	2.28325	up						SCG3	-2.41052	down
									LYSMD3	3.99211	up						STMN2	-2.41555	down
									LYSMD3	2.71633	up						RPL6	-2.42323	down
									MACC1	4.65709	up						CSMD1	-2.42679	down
									MACC1	3.52554	up						RAN	-2.4319	down
									MACF1	2.20795	up						LOC101905846	-2.43274	down
									MALAT1	3.10815	up						RPL18	-2.43611	down
									MAP3K2	6.98753	up						E4	-2.44232	down
									MAP3K2	5.09132	up						BAG3	-2.45508	down
									MAP3K2	4.39305	up						TEK	-2.46909	down
									MAP3K7	2.56477	up						FOSB	-2.47887	down
									MAPK6	4.7639	up						COX1	-2.48247	down
									MAPK6	4.62461	up						PTMA	-2.49124	down
									MAPK6	4.30898	up						RPS18	-2.49147	down
									MAPK6	3.75595	up						RSBN1L	-2.50208	down
									MAPK6	3.20848	up						FBXO31	-2.51208	down
									MAPK8	2.86672	up						ABLIM1	-2.51237	down
									MARCH7	2.43962	up						CPEB2	-2.52172	down
									MARCH7	2.12997	up						SLC25A6	-2.52579	down
									MARCH7	2.10803	up						KBTBD11	-2.53495	down
									MBIP	2.21196	up						RPS17	-2.53792	down
									MBNL1	3.02388	up						S100A11	-2.54761	down
									MED13	5.43149	up						ATP5G3	-2.56054	down
									MED13	5.01726	up						CFD	-2.56349	down
									MFF	3.72934	up						TGM2	-2.58286	down
									MGA	3.33566	up						RPS24	-2.58962	down
									MGA	2.71738	up						RPS3A	-2.58988	down
									MGA	2.05505	up						RPLP0	-2.59219	down
									MIB1	3.54272	up						RPL10	-2.60696	down
									MIB1	3.15232	up						S100A2	-2.60968	down
									MIER1	3.4808	up						RPS3A	-2.61306	down
									MMP17	2.58298	up						LOC100514912	-2.61558	down
									Mospd2	4.11625	up						MBIP	-2.62376	down
									MOSPD2	3.09294	up						ZNF256	-2.64258	down
									MPHOSPH10	2.26548	up						Agrn	-2.64634	down
									MPHOSPH10	2.18365	up						RPL5	-2.67422	down
									MPHOSPH9	2.50233	up						BLOC1S3	-2.68273	down
									MPP5	2.79003	up						GNB2L1	-2.68278	down
									MRE11A	2.41387	up						RPL23A	-2.69706	down
									MRPS16	2.10155	up						RPL12	-2.69738	down
									MTDH	3.19921	up						RPL8	-2.70615	down
									MX1	-2.47447	down						RPLP0	-2.71471	down
									MYBL1	2.57006	up						RPLP1	-2.72453	down
									MYCBP2	2.52743	up						TCTP	-2.72917	down
									MYCBP2	2.50726	up						TCTP	-2.75341	down
									MYLIP	-2.30998	down						DACH1	-2.77236	down
									MYLIP	-2.58968	down						COX1	-2.79802	down
									MYO5A	3.27541	up						RPS26	-2.80369	down
									MYO5C	3.22219	up						FTH1	-2.818	down
									MYO5C	2.51417	up						COX1	-2.82326	down
									MYO9A	4.71954	up						RPLP0	-2.82617	down
									NAA25	2.06752	up						KRT18	-2.83007	down
									NARG2	4.75796	up						NME2	-2.83087	down
									NARG2	3.74472	up						RPS13	-2.8342	down
									NARG2	3.31198	up						COX2	-2.83464	down
									NARG2	2.87597	up						CSE1L	-2.83516	down
									NBN	2.53339	up						NCK1	-2.84277	down
									NCKAP1	2.69793	up						RPL8	-2.8482	down
									NCKAP1	2.44094	up						SGOL2	-2.84959	down
									NCKAP1	2.42392	up						GZMA	-2.8575	down
									NCOA7	2.19006	up						RPL31	-2.8654	down
									ND5	2.18339	up						SLC1A5	-2.87463	down
									ND6	-3.08473	down						SCD	-2.875	down
									NDC80	2.01515	up						RPL7	-2.8784	down
									NEGR1	4.62261	up						FTH1	-2.88115	down
									NFAT5	5.17928	up						RPS23	-2.8854	down
									NHLRC2	2.50738	up						LOC102168032	-2.90573	down
									NHLRC2	2.0132	up						RPS28	-2.91286	down
									NIN	4.28125	up						FTH1	-2.91415	down
									NIN	2.8249	up						ARPC1B	-2.9147	down
									NIPBL	7.4707	up						RPL19	-2.91698	down
									NOC3L	3.22077	up						PPIA	-2.9186	down
									NOP14	-2.02502	down						RPS28	-2.91973	down
									NPAT	6.49197	up						RPL14	-2.92061	down
									NPAT	4.23063	up						RPS10	-2.94063	down
									NR1H3	-3.02481	down						C11orf93	-2.94348	down
									NUF2	2.10912	up						TMSB10	-2.94909	down
									NUF2	2.02034	up						RPL23A	-2.96833	down
									OPA1	3.68637	up						RPS27A	-2.97282	down
									ORC4	2.47847	up						OSBPL7	-2.9789	down
									ORC4	2.23375	up						GNB2L1	-2.99665	down
									ORC4	2.11672	up						NME2	-3.00064	down
									ORC4	2.01108	up						UBE2J1	-3.02482	down
									OXR1	3.12525	up						EEF1A1	-3.02845	down
									PANK3	3.54983	up						LIFR	-3.04534	down
									PAPOLG	2.12067	up						RPL23	-3.04564	down
									PBRM1	2.91842	up						TCTP	-3.04579	down
									PBRM1	2.03523	up						OAZ1	-3.04597	down
									PCM1	8.78561	up						LILRB3	-3.04917	down
									PCM1	6.27835	up						ENPP4	-3.05111	down
									PCM1	4.46805	up						NR1H3	-3.05447	down
									PCMT1	2.93574	up						RPL8	-3.06088	down
									PDCD4	2.11175	up						PPIA	-3.06106	down
									PDCD4	2.10224	up						SLC25A3	-3.0671	down
									PDS5B	4.67357	up						RPL7	-3.07262	down
									Pggt1b	3.47045	up						RPS18	-3.0761	down
									PHACTR2	2.89245	up						RPL10A	-3.07972	down
									PHC3	6.74158	up						EEF1A1	-3.08158	down
									PHC3	5.24606	up						TUBA1B	-3.08587	down
									PHF3	3.06093	up						COX3	-3.09386	down
									PHF3	2.72466	up						WWP1	-3.0949	down
									PHF3	2.70321	up						RPL8	-3.09839	down
									PHF6	3.18605	up						ATP6	-3.12236	down
									PHF6	2.58569	up						FAM48A	-3.12298	down
									PHF6	2.4368	up						S100A6	-3.13996	down
									PHIP	5.53443	up						RPS23	-3.143	down
									PIK3C3	2.70848	up						RPS20	-3.15001	down
									PIK3C3	2.55212	up						NELL1	-3.15453	down
									PJA2	5.20642	up						RPSA	-3.18221	down
									PJA2	4.3238	up						RPS12	-3.18547	down
									PLA2G4A	2.05683	up						COX3	-3.18959	down
									PLEKHO1	-2.38714	down						COX3	-3.20479	down
									PLOD2	2.19022	up						RPS3	-3.20822	down
									PLS3	2.22104	up						RPSA	-3.2106	down
									PLUNC	-2.29128	down						KRT7	-3.21888	down
									PLXDC2	3.73625	up						RPL36	-3.22144	down
									PNN	2.055	up						LOC102167412	-3.22327	down
									PNN	2.04852	up						FAM69A	-3.22335	down
									PNN	2.02195	up						LY9	-3.23657	down
									POLQ	7.11755	up						RPL23A	-3.25544	down
									PPIG	3.25728	up						COX7C	-3.26907	down
									PPIG	2.90746	up						EEF1A1	-3.29061	down
									PPIG	2.16843	up						SPAG11B	-3.30943	down
									PPIP5K2	4.66253	up						NF1	-3.31135	down
									PPIP5K2	3.12657	up						RPS15A	-3.33664	down
									PPP1R9A	3.71002	up						GAPDH	-3.35845	down
									PPP2R5E	2.32938	up						RPLP0	-3.36661	down
									PPP4R2	3.96415	up						RPL29	-3.37	down
									PREPL	2.43742	up						ANXA2	-3.38696	down
									PRKAA1	2.6602	up						OR2M2	-3.40288	down
									PRKD3	3.01983	up						EEF1G	-3.41582	down
									PRPF40A	5.61598	up						RPL32	-3.41883	down
									PRPF40A	3.48654	up						RPL32	-3.42036	down
									PRPF40A	3.25159	up						RPS12	-3.42173	down
									PRPF40A	3.1936	up						RPS3A	-3.42403	down
									PRPF40A	2.3436	up						RPS5	-3.42569	down
									Prpf40a	2.14784	up						LOC102166990	-3.44274	down
									PSIP1	3.40596	up						LOC102161970	-3.44802	down
									PSIP1	3.03369	up						RPL5	-3.45956	down
									PSIP1	2.30105	up						RPS20	-3.46752	down
									PSMB4	-2.03736	down						RPL10A	-3.47197	down
									PSMD12	3.36564	up						RPL10	-3.51647	down
									PTAR1	9.27972	up						RPS15	-3.52643	down
									PTEN	2.08434	up						RPL23A	-3.53687	down
									PVRL3	2.32434	up						COX1	-3.54446	down
									QSER1	3.7271	up						AKR1C1	-3.54598	down
									QSER1	3.0763	up						RPS3A	-3.54659	down
									QSER1	2.99811	up						FAM69A	-3.56003	down
									RAB11FIP2	2.46837	up						ACTB	-3.56658	down
									RAB11FIP2	2.18066	up						FTL	-3.57138	down
									RAB8B	2.73703	up						LGALS1	-3.61507	down
									RABGAP1L	2.0365	up						RPS21	-3.61785	down
									RAD50	3.67837	up						COX2	-3.63571	down
									RANBP2	2.51492	up						KDM6A	-3.63842	down
									RANBP6	2.5449	up						RPS13	-3.64048	down
									RAPGEF6	4.71032	up						RPS26	-3.65036	down
									RAPGEF6	3.90781	up						RPL7	-3.68907	down
									RASA2	3.957	up						EEF1A1	-3.71277	down
									RASA2	3.58434	up						RPLP0	-3.7831	down
									RASA2	3.47819	up						EEF1A2	-3.80741	down
									RASA2	3.36956	up						C12orf12	-3.81024	down
									RASA2	3.32008	up						NAPB	-4.16854	down
									RASGRP1	2.41692	up						LOC101438873	-4.21094	down
									RASSF8	2.73544	up						RUSC2	-4.41999	down
									RBBP6	3.05954	up						SLC25A3	-4.65267	down
									RBCK1	2.55062	up						RSPH4A	-4.697	down
									RBM25	2.28743	up						RPL5	-5.00369	down
									RBM39	2.08161	up						MBD3L2	-5.77261	down
									RBM39	2.04698	up						UGT1A3	-6.73453	down
									RBP4	-2.03031	down						ND6	-7.2597	down
									RC3H2	5.40448	up						SH2D1A	-7.81249	down
									RC3H2	3.22646	up						SSX2IP	-13.3381	down
									REEP3	2.37445	up
									REV1	5.47892	up
									REV3L	4.99377	up
									RFN19	2.07624	up
									RFTN2	5.46666	up
									RFX7	2.06146	up
									RIF1	6.1115	up
									RIOK2	2.33424	up
									RLF	5.7653	up
									RNF168	2.72214	up
									RNR2	2.51391	up
									RNR2	2.25779	up
									ROD1	4.07052	up
									ROD1	3.69525	up
									ROD1	3.6693	up
									ROD1	3.34853	up
									ROD1	3.1104	up
									RPL5	-2.49691	down
									RRM2B	2.70588	up
									RSF1	2.35674	up
									RSF1	2.14926	up
									RTKN2	2.596	up
									RUSC2	-2.71126	down
									RYR2	4.65194	up
									S100A2	-2.70344	down
									SAMD8	2.59804	up
									SASS6	2.37292	up
									SBNO1	3.8698	up
									SBNO1	3.63404	up
									SBNO1	3.14867	up
									SBNO1	3.11689	up
									SBNO1	2.54319	up
									SBNO1	2.53478	up
									SBNO1	2.49699	up
									SCAMP1	2.02233	up
									SCAPER	3.02621	up
									SCD	-2.50983	down
									SCEL	3.04342	up
									SCFD1	2.6047	up
									SCFD1	2.41675	up
									SCFD1	2.39703	up
									SCFD1	2.39286	up
									SCFD1	2.35361	up
									SCFD1	2.34427	up
									SCFD1	2.32394	up
									SCFD1	2.1506	up
									SCFD1	2.12668	up
									SCYL2	3.42093	up
									SDCCAG1	3.63535	up
									SDCCAG1	3.54408	up
									SDHA	4.6069	up
									SEC62	3.23973	up
									SEC62	3.19043	up
									SEC62	3.1771	up
									SEC62	3.11066	up
									SEC62	2.97186	up
									SEC62	2.31454	up
									SECISBP2L	3.49255	up
									SEMA3C	4.69193	up
									SEMA3C	2.80322	up
									SERPINB8	3.93882	up
									SERPINC1	5.23525	up
									SF3B1	2.93667	up
									SF3B1	2.86343	up
									SFRS10	2.0092	up
									SFRS12	3.09997	up
									SFRS18	2.72917	up
									SFRS18	2.72565	up
									SFRS18	2.6094	up
									SFRS18	2.59084	up
									SFRS18	2.54234	up
									SFRS18	2.3997	up
									SFRS2IP	5.36631	up
									SGK3	2.59892	up
									SGOL1	2.13949	up
									SGOL2	2.10401	up
									SGTB	2.6793	up
									SH2D1A	-2.9331	down
									SHOC2	3.47848	up
									SHOC2	3.25759	up
									SHOC2	2.69888	up
									SHPRH	3.42912	up
									SHPRH	2.69329	up
									SHPRH	2.1339	up
									SLA-DQA1	4.59518	up
									SLC25A3	-2.74111	down
									SLC25A36	2.02642	up
									SLC2A13	3.15699	up
									SLC30A7	3.44713	up
									SLC35A3	3.2118	up
									SLK	4.74778	up
									SLK	4.49604	up
									SLK	4.43475	up
									SLK	3.75349	up
									SLTM	2.39216	up
									SLU7	4.06597	up
									SMAD2	3.17788	up
									SMAD2	2.67527	up
									SMARCA5	3.68177	up
									SMARCA5	2.49995	up
									SMARCAD1	3.51281	up
									SMARCB1	-2.32972	down
									SMC2	6.00265	up
									SMC3	4.34732	up
									SMC3	4.30961	up
									SMC3	3.70001	up
									SMC3	3.64195	up
									SMC3	3.63701	up
									SMC4	5.06021	up
									SMC4	4.65645	up
									SMC4	4.58902	up
									SMC4	4.5681	up
									SMC6	3.7483	up
									SMCHD1	2.77412	up
									SMEK2	3.88819	up
									SMG1	3.04548	up
									SMG1	2.82424	up
									SMG1	2.45637	up
									SNX15	2.51798	up
									SNX16	3.46143	up
									SNX16	3.1921	up
									SNX16	3.06332	up
									SNX16	2.76736	up
									SNX4	2.02476	up
									SOCS4	3.03514	up
									SOS1	3.28993	up
									SPAG9	5.40382	up
									SPINK9	2.28421	up
									SPOPL	3.26297	up
									SPOPL	2.38689	up
									SR140	5.75146	up
									SRRD	-2.07935	down
									STAG2	5.97588	up
									STAG2	5.68394	up
									STAG2	5.47168	up
									STAG2	5.17546	up
									STAG2	5.07195	up
									STAG2	3.68132	up
									STAM2	3.78564	up
									STARD4	2.32428	up
									STK17B	4.44213	up
									STK38L	2.86133	up
									STRN	3.20641	up
									STS	2.1996	up
									STXBP5	5.40522	up
									SYNCRIP	4.11661	up
									SYNE2	7.28518	up
									SYNE2	3.59306	up
									SYNE2	2.80436	up
									TAF2	2.36483	up
									TAF2	2.26497	up
									TAF2	2.26385	up
									TAOK1	2.28123	up
									TBC1D15	3.04353	up
									TBC1D15	2.7751	up
									TBK1	2.43863	up
									Tbl1xr1	5.53602	up
									TBL1XR1	3.16621	up
									TC2N	2.81582	up
									Tcf12	2.84011	up
									TCTP	-2.01213	down
									TDO	2.3155	up
									TEK	-5.05925	down
									TET2	2.17446	up
									TFAM	2.73664	up
									TFAM	2.61657	up
									TFRC	2.48621	up
									TGM2	-2.14458	down
									THAP1	2.33422	up
									THAP5	2.29317	up
									TIMP2	-2.06934	down
									TLN1	-2.50853	down
									TLR3	2.40886	up
									TM6SF1	5.08826	up
									TMEM106B	4.67588	up
									TMEM165	2.11979	up
									TMEM170B	4.01715	up
									TMF1	4.57745	up
									TMTC3	4.99225	up
									TMTC3	2.94772	up
									TMX3	2.58999	up
									TNPO1	4.85686	up
									TOM1L1	2.89368	up
									TOP2B	3.81676	up
									TOPOII	4.80728	up
									TPM1	39.7623	up
									TPR	6.33331	up
									TRIM23	4.07942	up
									TRIM34	-2.09753	down
									TRIM59	3.02792	up
									TRIP11	5.63204	up
									TRIP11	3.74112	up
									TRPM7	4.93841	up
									TRPM7	4.63148	up
									TSNAX	2.16234	up
									TTBK2	2.42673	up
									TTC14	7.4802	up
									TTC14	7.23829	up
									TTC14	6.08047	up
									TTC14	2.72778	up
									TTC14	2.39972	up
									TTC14	2.05814	up
									TWF1	3.15552	up
									TWF1	2.67693	up
									UACA	3.75673	up
									UBN2	2.37485	up
									UBR1	5.88863	up
									UBR3	4.63714	up
									UBR3	2.08351	up
									Ubxn7	5.19048	up
									UBXN7	3.84419	up
									UGGT2	3.19349	up
									UGT1A3	-8.52248	down
									UHMK1	3.61901	up
									UPF2	2.06731	up
									UPF3B	2.36067	up
									USP1	2.32942	up
									USP15	3.69994	up
									USP15	3.49995	up
									USP15	3.38571	up
									USP16	2.98519	up
									USP33	2.76511	up
									USP34	3.29014	up
									USP44	2.35737	up
									USP45	4.09777	up
									USP47	3.0144	up
									USP47	2.17949	up
									USP8	4.40774	up
									USP8	4.30994	up
									USP8	4.05606	up
									USP8	3.89612	up
									USP8	3.85006	up
									USP8	3.71191	up
									UTRN	2.5682	up
									VCPIP1	2.28729	up
									VPS13A	2.1993	up
									VPS13B	2.26863	up
									VPS13C	6.59812	up
									VPS26A	2.44506	up
									VPS26A	2.37721	up
									VPS26A	2.20855	up
									VPS26A	2.08401	up
									WAPAL	2.2949	up
									WDHD1	2.1989	up
									WDR89	2.0341	up
									WNK3	9.37708	up
									WWP1	4.13412	up
									XIAP	2.93882	up
									XPO1	2.36531	up
									YTHDC2	3.9574	up
									ZBED6	2.11832	up
									ZBTB1	2.58713	up
									ZBTB10	3.91643	up
									ZBTB10	3.74591	up
									ZBTB10	2.396	up
									ZBTB10	2.08908	up
									ZBTB11	3.07131	up
									ZBTB20	5.15816	up
									ZBTB33	2.59178	up
									ZBTB41	3.05554	up
									ZBTB44	3.47943	up
									ZC3H15	2.03962	up
									ZCCHC11	2.37692	up
									ZCCHC6	3.63531	up
									ZDHHC21	3.52706	up
									ZFC3H1	3.64712	up
									ZFX	2.60676	up
									ZFYVE16	4.45404	up
									ZHX1	2.88859	up
									ZHX1	2.72371	up
									ZMAT3	2.80025	up
									ZMYM4	2.7175	up
									ZNF146	2.33007	up
									ZNF148	4.38887	up
									ZNF197	3.53361	up
									ZNF207	2.74128	up
									ZNF207	2.70015	up
									ZNF277	2.76561	up
									ZNF343	11.5468	up
									ZNF41	2.01805	up
									ZNF467	-2.16505	down
									ZNF570	4.40761	up
									ZNF638	4.63394	up
									ZNF638	4.03278	up
									ZNF709	2.11384	up
									ZRANB2	2.25392	up
									ZRANB3	2.64959	up

## Sheet: 3.Amoxicillin gene lists
Gene lists for Amoxicillin
Up when FC>2 , down when FC < -2					(IPEC-J2 effector genes are shown in red)
M=culture medium
Animal experiment header e.g.; FC Amox. 5d = Fold change Amoxicilin treatment versus control treament at day 5
(#26) number of unique genes
Gene Symbol	FC IPEC-J2 Amox / M 2hr (#87)	up/down		Gene Symbol	FC IPEC-J2 Amox / M 6hr (#705)	up/down		Gene Symbol (#51)	FC Amox. 5d	up/down		Gene Symbol (#36)	FC Amox. 14d	up/down
HMOX1	-4.28613	down		EDN1	-2.71621	down		ACO1	-2.05885	down		AHCYL1	-2.09408	down
ACOX3	-7.404	down		HK2	-7.64605	down		ADAT2	-2.18123	down		ARPC1A	-2.39942	down
ACSL1	-1.97409	down		HMOX1	20.3964	up		ARPC1A	-2.0092	down		ASCL2	2.24746	up
ACSS2	-2.19347	down		MID1	3.30777	up		ASB13	2.25856	up		ATP5A1	-3.08973	down
ANAPC5	-2.0561	down		NPPA	56.9991	up		ATP6V0A4	2.27762	up		BCO1	2.08244	up
ATRX	2.00614	up		PDK1	-3.8879	down		BSX	2.02612	up		C11orf96	-2.78823	down
BCOR	-2.40225	down		AAR2	2.29216	up		OSER1	-2.18042	down		C2orf40	-2.07008	down
BIN1	-2.3412	down		AAR2	3.22617	up		C21orf7	-2.84088	down		CCPG1	-2.18231	down
BIN1	-1.99081	down		ABCC5	-7.21367	down		CACNA1C	2.51773	up		CLTA	-2.39173	down
C10orf28	2.13667	up		ABTB1	-3.25491	down		CAMP	-3.59043	down		CNBP	-2.15189	down
C10orf28	2.32785	up		ACN9	-6.20782	down		CCK	-3.14351	down		EREG	-2.17854	down
C14orf140	-2.17275	down		ACSS3	-2.6671	down		CLDN11	2.23702	up		FABP4	-2.05135	down
C17orf98	4.36208	up		ADAL	2.428	up		CLDN12	2.41439	up		FUBP1	-2.21852	down
c21orf62	-1.9554	down		ADAM12	-4.90625	down		CLTA	-2.4565	down		HNRNPH1	-2.64263	down
CFLAR	2.75676	up		ADAM-9	2.4793	up		CNBP	-2.09166	down		HNRNPM	-2.20545	down
CFLAR	2.75796	up		AEN	3.03134	up		CNP	2.29325	up		IBA57	-2.16616	down
CFLAR	2.81015	up		AGO3	3.1568	up		COL27A1	-2.06168	down		IFT20	-2.21653	down
CHAC1	9.04111	up		AKAP2	-4.81873	down		CRP	2.03654	up		LOC100859855	-2.06822	down
CHAC1	14.9324	up		ALDOC	-2.985	down		DARS	-2.10722	down		LOC419328	2.25407	up
COMMD4	-2.3553	down		ALMS1	-6.52758	down		EREG	-2.61065	down		MAP7D1	2.97048	up
COPZ1	-2.01099	down		ALOX12	-4.58392	down		FMOD	2.04504	up		MGLL	-2.43445	down
CSTF1	-2.15089	down		AMPD1	62.2804	up		GREB1L	2.12474	up		MID1IP1	-2.77463	down
CXCL2	2.93577	up		AMPD1	70.4012	up		GSTA1	-2.00329	down		MRPS25	-2.51139	down
CXCL2	3.64307	up		AMPD1	88.3934	up		GTF2A1	-2.00857	down		MT4	-2.48973	down
CYP39A1	-2.82142	down		AMPD1	136.533	up		HBA	-2.29229	down		MYL12A	-2.95186	down
DOPEY1	2.45422	up		ANKRD22	2.0857	up		HELZ2	3.91893	up		NIT1	-2.3642	down
EPHA2	4.17744	up		ANKRD37	-55.522	down		HEMGN	-2.3269	down		RBPMS	-2.36006	down
FGL2	-6.3218	down		ANKRD37	-55.0703	down		HIST1H2AH	2.27898	up		RPL7L1	-2.02462	down
FILIP1L	2.26241	up		APC2	3.75455	up		IBA57	-2.28305	down		SCARB1	2.29415	up
FILIP1L	3.93642	up		APLP2	-3.1452	down		IKZF1	2.58894	up		STMN1	-2.02645	down
FOSB	2.45248	up		AREG	6.30871	up		LOC417142	2.02796	up		TACC1	-2.07982	down
Fst	2.03307	up		ARHGAP20	39.5397	up		LOC419328	5.90762	up		TFG	-2.05108	down
GDF15	2.5835	up		ARHGAP29	-2.86422	down		LYG2	-2.43146	down		TMEM180	-2.24456	down
GPCPD1	-2.1733	down		ARID1B	-2.79328	down		MGST2	-2.19583	down		TMEM79	-2.04569	down
GPD1L	-2.05565	down		ARID4B	-2.46504	down		MRPS25	-2.32881	down		TMPRSS15	2.02101	up
HIST1H1D	-2.05414	down		ARID4B	-2.13172	down		MTIF3	-2.32562	down		ZBTB17	-2.10509	down
HOMEZ	-2.24489	down		ARID5B	2.36917	up		PAPOLA	-2.09463	down
ID3	-3.01693	down		ARID5B	2.739	up		PMM2	-2.17746	down
IER3	3.36933	up		ARL13B	-3.56879	down		PNOC	2.54613	up
IER3	3.99009	up		ARL4A	3.21509	up		PSMD11	2.17969	up
IGF2R	2.21323	up		ARMC5	2.63877	up		RC3H1	-2.22711	down
IL1A	2.86082	up		ASTE1	2.70744	up		RCJMB04_3H21	-2.02596	down
IL6	-2.2445	down		ATG14	-7.41326	down		RIC8B	-2.09189	down
IL6	-2.04268	down		ATP5E	-5.59474	down		RPL7L1	-2.38964	down
IL8	2.86608	up		ATP8	-2.64701	down		SETDB1	2.08058	up
IPMK	3.25704	up		AUH	-2.37285	down		SPSB4	2.10584	up
KAT5	-2.12594	down		AUH	-2.22938	down		STMN1	-2.42025	down
KLF15	-2.06735	down		BAG3	4.7396	up		TMEM180	-2.31842	down
LOC101906072	-2.34058	down		BAG3	5.04591	up		TMEM61	2.16404	up
LOC102160517	-2.0095	down		BAG3	6.48198	up		ZCCHC24	-2.09067	down
LOC102166308	1.96561	up		BAG3	6.73255	up		ZNF410	-2.00062	down
LONRF3	2.09114	up		BCL6	2.0788	up
LRCH4	-2.25528	down		BEST2	-3.14356	down
MAFG	2.18018	up		BMF	-7.44735	down
MXD1	2.40937	up		BMP4	2.81754	up
NFE2L3	-2.43337	down		BMP4	3.12325	up
NFIL3	2.25048	up		BNIP2	3.44023	up
NR2F1	-2.07642	down		BNIP3L	-2.59496	down
NUAK2	-2.81027	down		BNIP3L	-2.03825	down
NUAK2	-2.44449	down		BPTF	2.18895	up
PANK3	2.50947	up		BRD2	2.48418	up
PAQR7	-1.96578	down		BTG2	2.54483	up
PATZ1	-2.58067	down		C10orf88	-4.04505	down
PELI1	2.01256	up		C11orf46	-4.53123	down
PGAM2	-2.09889	down		C11orf73	2.75829	up
PHLDB1	-2.20121	down		C12orf35	4.94949	up
PIAS2	2.77136	up		C14orf118	2.09697	up
PLK3	2.4446	up		C14orf135	2.1244	up
PNMA1	-2.17006	down		C15orf26	29.053	up
PRR15	-1.96763	down		C17orf95	2.87271	up
PSAT1	2.06611	up		C17orf98	16.6247	up
QDPR	-2.02547	down		C1orf61	492.132	up
SGK1	2.71133	up		C21orf91	2.10759	up
SLC38A1	2.70945	up		C2orf42	2.23106	up
SLC38A1	2.87249	up		C2orf43	-9.64717	down
SLC38A1	2.88343	up		C2orf44	2.39322	up
SLC38A1	3.17602	up		C2orf55	2.86348	up
SLC38A1	3.53018	up		C3orf23	-8.99781	down
SLC38A2	2.85712	up		C6orf153	2.80952	up
SLC3A2	2.0198	up		C7orf53	50.1707	up
SLC4A7	2.04856	up		C9orf152	6.83434	up
SLC5A3	3.02834	up		C9orf85	-16.0387	down
SLC7A1	3.2162	up		CA9	2.09114	up
SOX9	2.39522	up		CA9	2.16804	up
STARD5	-2.13864	down		CA9	2.43186	up
STOML3	2.48648	up		CABLES2	1.99565	up
TBC1D10A	-2.73786	down		CARP	-42.8799	down
TBX3	-2.26127	down		CARP	-34.9503	down
THNSL2	-2.13228	down		CASP10	2.33589	up
TNFAIP3	-2.18273	down		CASS4	42.373	up
TNFAIP3	2.01367	up		CCDC43	2.02583	up
TSTD1	-2.00009	down		CCDC69	-2.02437	down
TXNIP	-7.09428	down		CCDC82	-18.5765	down
TXNIP	-4.94672	down		CCDC97	2.14972	up
TXNIP	-4.19664	down		CCL20	-2.80277	down
TXNIP	-4.06645	down		CCND1	-2.78258	down
ZBTB2	2.87649	up		CCR3	-2.71169	down
ZBTB9	-1.95651	down		CCR4	2.63713	up
ZNF16	-2.15077	down		CD99	-7.06239	down
ZNF236	2.00932	up		CDC25A	4.88182	up
ZNF397	1.97275	up		CDC42EP3	-4.82897	down
ZNF398	-17.4663	down		CDH6	2.29269	up
ZNF398	-2.02889	down		Cdk5r1	5.69256	up
ZSCAN16	-2.49124	down		CDKN1B	-4.05967	down
ZSCAN21	-2.70822	down		CDKN3	-19.9089	down
ZSWIM3	-2.25784	down		CDR1	-2.09049	down
				CEBPD	3.42789	up
				CENPL	2.09054	up
				CEP350	-2.23425	down
				CFLAR	2.1914	up
				CFLAR	2.45014	up
				CFLAR	2.55076	up
				CFLAR	2.62002	up
				CHAC1	24.5461	up
				CHD2	-44.9566	down
				CHD2	-39.912	down
				CHD2	-14.9535	down
				CHD6	-8.53605	down
				CHD6	-3.00207	down
				CHDH	11.6579	up
				CHGB	8.06175	up
				CHGB	26.7329	up
				CHGB	27.3959	up
				CHGB	31.0167	up
				CHGB	38.1136	up
				CHORDC1	2.34424	up
				CISH	4.22158	up
				CIT	-2.28252	down
				CITED2	2.80479	up
				CITED2	3.74256	up
				CKAP2L	5.46739	up
				CLDN4	2.0747	up
				CLIC2	-6.59762	down
				CLIC5	2.05163	up
				CLK2	-8.88044	down
				CLN8	2.97867	up
				CLNS1A	-18.8144	down
				CLU	10.5139	up
				COLEC11	15.3076	up
				COPS6	-3.21308	down
				COX1	-3.29332	down
				COX1	-2.48363	down
				COX1	-2.16715	down
				COX3	-2.22366	down
				COX6B	2.59209	up
				CPEB2	-9.92389	down
				CPT1C	9.45609	up
				CREB3	-3.11704	down
				CRISPLD2	12.4144	up
				CSAD	-2.52871	down
				CSNK1A1	-2.06072	down
				CSRNP1	2.90137	up
				Csrp2	3.14703	up
				CSRP2	3.85065	up
				Ctdspl	-13.4861	down
				CTSK	-3.58191	down
				CTSK	-2.53634	down
				CTSK	-2.4811	down
				CutA	-2.07753	down
				CXCL2	-12.4718	down
				CXCL2	-11.0889	down
				CXCR7	-3.8784	down
				CYB561D1	3.0518	up
				CYB5R2	2.62991	up
				CYBRD1	-6.1265	down
				CYP1A2	-7.68797	down
				CYP2U1	5.17858	up
				CYTB	-2.56811	down
				CYTB	-2.55297	down
				CYTB	-2.15474	down
				CYTB	-2.13474	down
				CYTB	-2.11716	down
				CYTB	-2.07251	down
				DAB2	-3.35726	down
				DCUN1D3	2.1158	up
				DDIT3	8.05104	up
				DDIT4	-5.50567	down
				DDIT4	-4.91543	down
				DDIT4	-3.37936	down
				DDIT4	-2.36932	down
				DDX18	2.30766	up
				DDX18	2.56433	up
				DDX6	2.61068	up
				DDX6	4.18351	up
				DEFB1	4.30859	up
				DEGS1	-25.0071	down
				DENND3	-2.03409	down
				DENND4C	-3.28784	down
				DHX35	7.28133	up
				DKK1	3.1725	up
				DLG5	-2.68164	down
				DMBT1	2.04498	up
				DNAJB1	9.38577	up
				DNAJB1	17.3012	up
				DNAJB1	22.2284	up
				DOCK1	-3.26656	down
				DTL	2.45116	up
				DTX3	5.01029	up
				DUSP5	2.51774	up
				DYNLL1	4.59767	up
				E2F3	3.2034	up
				EDC3	2.56624	up
				EDEM1	-13.2506	down
				EEF1A2	-5.45773	down
				EGLN1	-2.50393	down
				EGLN1	-2.20573	down
				EGLN3	-15.7699	down
				EGR1	6.33817	up
				EGR1	8.15454	up
				EID3	32.6096	up
				EIF1AD	2.49707	up
				EIF5B	-9.64729	down
				ELK4	4.29944	up
				ELOVL7	4.96181	up
				ELP2	-6.14219	down
				EMP1	2.25581	up
				ENY2	2.46923	up
				ERO1L	-5.97785	down
				ERO1L	-5.71152	down
				ERO1L	-5.56376	down
				FAM124A	-4.95738	down
				FAM126B	-3.03506	down
				FAM129B	-2.81953	down
				FAM13A	-3.3016	down
				FAM13B	4.24656	up
				FAM171B	19.6316	up
				FAM178A	-2.48277	down
				FAM179A	3.04203	up
				FAM190B	-6.47515	down
				FAM190B	-2.75423	down
				FAM190B	-2.69352	down
				FAM20C	-6.31508	down
				FAM46A	10.8624	up
				FAM46C	11.9421	up
				FAM46C	11.9866	up
				FAM84A	42.4693	up
				FAM84B	2.75257	up
				FAM92A1	-2.26761	down
				FARS2	-2.48106	down
				FASTKD5	3.06289	up
				FBN2	3.39551	up
				FBXL16	-3.56462	down
				FBXO32	-4.21099	down
				FBXO32	-4.20509	down
				FBXO33	2.48251	up
				FBXW4	8.72261	up
				FETUIN	23.3062	up
				FETUIN	57.2488	up
				FICD	4.71123	up
				FICD	6.52382	up
				FKBP10	-2.38979	down
				FLOT1	-2.26827	down
				FLRT2	4.73649	up
				FLRT3	2.01164	up
				FLRT3	3.26754	up
				FMR1	2.10949	up
				FNBP4	-2.62495	down
				FNDC3B	-9.05179	down
				FOSB	2.08143	up
				FOSB	119.44	up
				FRMD4A	-2.27185	down
				FTSJ1	-2.73185	down
				FUT2	2.57316	up
				GADD45G	368.958	up
				GAST	2.74766	up
				GATAD2B	3.14474	up
				GBE1	-6.91619	down
				GBP1	-4.1633	down
				GBP1	-3.9132	down
				GCLM	5.66953	up
				GCOM1	3.10924	up
				GMPPB	7.59569	up
				GNA13	-3.06317	down
				GOLGA5	-3.61869	down
				GOLT1B	-4.05268	down
				GPCPD1	-68.3036	down
				GPR158	-4.08328	down
				GPR44	2.84408	up
				GRB10	3.202	up
				GRHL2	3.24788	up
				GZMA	-2.90892	down
				H3F3A	2.56768	up
				H3F3A	2.57723	up
				HAMP	10.8481	up
				HAMP	14.1709	up
				HCFC2	-2.66905	down
				HDAC8	-4.11612	down
				HIBCH	-2.02229	down
				HIST1H1D	-7.64978	down
				HIST1H2BJ	8.01035	up
				HMGB3	3.70977	up
				HMGCR	2.37401	up
				HMOX1	43.9557	up
				HMOX1	52.329	up
				HMOX1	125.675	up
				HNRNPF	2.34501	up
				HNRNPUL2	4.55418	up
				HOMEZ	-3.87196	down
				HOXA13	-4.63701	down
				HSP70	312.069	up
				HSP70.2	23.4681	up
				HSP90AA1	2.00697	up
				HSP90AA1	2.02514	up
				HSP90AA1	2.06175	up
				HSP90AA1	2.12833	up
				HSP90AA1	2.28647	up
				HSPA1L	9.24641	up
				HSPA5	3.06889	up
				HSPA8	3.49649	up
				HSPB8	10.1811	up
				HSPB8	10.2419	up
				HSPB8	13.006	up
				HSPB8	14.733	up
				HSPB8	15.3867	up
				HSPB8	16.4958	up
				HSPB8	19.9644	up
				HSPH1	8.34914	up
				HSPH1	9.20874	up
				ID1	2.91403	up
				ID4	2.35351	up
				ID4	4.68095	up
				ID4	5.30701	up
				ID4	16.8912	up
				IDH2	-7.95948	down
				IFT52	8.73231	up
				IFT80	-3.90787	down
				IL10RA	8.00122	up
				IL1A	-10.0238	down
				IL1A	-6.88018	down
				IL1RN	-23.7557	down
				IL1RN	-5.03592	down
				IL29	8.67902	up
				IL6	-3.12957	down
				IMP3	2.76024	up
				ING3	2.3966	up
				INSIG1	3.58934	up
				INSIG2	-5.92536	down
				INTS6	2.26508	up
				INTS6	2.9309	up
				INTS6	3.94007	up
				IRF1	2.30972	up
				IRF2BP2	-9.95131	down
				Irf2bp2	-4.11926	down
				IRGQ	-2.52615	down
				IVL	-34.7379	down
				JHDM1D	-5.2126	down
				JMJD6	2.85819	up
				JMJD6	69.1638	up
				JTB	2.5093	up
				JTB	2.5194	up
				JTB	3.12322	up
				KAT5	-5.42316	down
				KATNAL1	-4.25344	down
				KATNAL1	-2.0674	down
				KCNQ1OT1	-2.44033	down
				KCNQ5	2.02471	up
				KCNQ5	2.74242	up
				KCTD11	-6.5457	down
				KCTD9	-3.17837	down
				KDM3B	2.77571	up
				KDM5B	-5.48696	down
				KDM5B	-2.59986	down
				KHNYN	-2.51143	down
				KIAA0247	-9.98765	down
				KIAA1586	-7.24675	down
				KIF1B	2.47046	up
				KIFAP3	-5.75179	down
				KLF3	2.30819	up
				KLF3	3.04679	up
				KLF3	3.5392	up
				KLF4	5.21481	up
				KLF4	5.25301	up
				KLF4	5.87616	up
				KLF4	6.10638	up
				KLF4	7.37263	up
				KLF4	9.25723	up
				KLHL17	-3.79147	down
				KRIT1	-11.5742	down
				KRR1	4.9069	up
				LAG3	34.2064	up
				LCT	21.3868	up
				LGALS9	-2.70509	down
				LHFPL2	-2.39806	down
				LIMA1	-2.33835	down
				LIN52	2.18254	up
				LIPM	2.16168	up
				LMO1	4.04552	up
				LMO4	-4.9731	down
				LMO4	-3.8338	down
				LOC100155528	6.24376	up
				LOC100517116	-2.90893	down
				LOC100518827	-2.87205	down
				LOC100522081	-21.6102	down
				LOC100525875	-5.52158	down
				LOC100525875	2.49384	up
				LOC100739512	-7.31375	down
				LOC100969768	-17.8449	down
				LOC101678774	60.1485	up
				LOC101904400	-2.43655	down
				LOC101904988	3.13116	up
				LOC102138404	4.49388	up
				LOC102157551	-3.1914	down
				LOC102158270	2.00362	up
				LOC102158391	-4.7484	down
				LOC102158723	-4.49539	down
				LOC102158723	-4.20581	down
				LOC102158723	-3.48138	down
				LOC102158740	-4.94468	down
				LOC102161380	3.98376	up
				LOC102162254	-4.5327	down
				LOC102162254	13.0204	up
				LOC102162605	-2.79043	down
				LOC102163430	-2.49384	down
				LOC102163541	-30.3605	down
				LOC102164080	-5.88793	down
				LOC102164714	4.06056	up
				LOC102165064	-2.49116	down
				LOC102165698	-2.89361	down
				LOC102166308	115.887	up
				LOC102166377	-11.5898	down
				LOC102167231	11.4259	up
				LOC102167587	8.51569	up
				LOC102186225	-2.58021	down
				LOC102270805	7.31018	up
				LOC102421184	2.76318	up
				LOH12CR1	-9.7653	down
				LRRC23	108.937	up
				LRRC42	-3.00974	down
				LRRC8B	2.70776	up
				LRRC8C	-6.79414	down
				LRRC8C	2.158	up
				LRRC8C	3.73714	up
				LSm5	-7.39626	down
				LY9	-3.85539	down
				MAFB	62.6523	up
				MAGI1	2.55614	up
				MAL2	-11.0533	down
				MALT1	-4.24921	down
				MAMLD1	2.32002	up
				MAP3K5	-2.18204	down
				MAP3K8	2.14257	up
				MAPK6	2.18219	up
				MARCH7	-4.49825	down
				MARCH8	-2.72822	down
				MARK1	-6.27957	down
				MBLAC2	2.20471	up
				MBP	15.0035	up
				MBP	17.1011	up
				MCF2L	3.62996	up
				MCL1	2.67591	up
				MECR	-5.05533	down
				MED20	3.21453	up
				MED6	-10.7806	down
				MEGF9	2.51694	up
				MEST	-41.6759	down
				MFAP1	2.10061	up
				MFF	-12.8956	down
				MFHAS1	-6.37459	down
				MFSD2A	3.5965	up
				MFSD2A	3.7405	up
				MICAL1	3.00269	up
				MICAL3	-4.11711	down
				MID1IP1	2.13587	up
				MIOS	2.21811	up
				MIR92A1	-3.13424	down
				MLL3	4.39019	up
				MLL4	-2.18852	down
				MLLT10	2.69037	up
				MLLT11	2.94227	up
				MMP9	2.02996	up
				MOAP1	-12.2193	down
				MRAS	-2.27367	down
				MRPL15	-5.309	down
				MT1A	2.25146	up
				MT1A	5.28881	up
				MT-ND1	-3.1727	down
				MTSS1	-5.42406	down
				MX1	2.78551	up
				MXI1	-21.9944	down
				MXI1	-21.075	down
				MXI1	-17.6636	down
				MXI1	-14.2092	down
				MXI1	-12.204	down
				MXI1	-9.32702	down
				MXI1	-8.06762	down
				MYLIP	7.91657	up
				MYLPF	2.32453	up
				MYLPF	3.096	up
				MYO19	2.27558	up
				NAB2	3.89025	up
				NAB2	5.80895	up
				NAMPT	-2.73904	down
				NANOS1	2.75827	up
				NAT6	-3.55132	down
				NBN	-4.19696	down
				NCDN	4.40616	up
				NCOA5	3.3686	up
				ND1	-5.76034	down
				ND1	-5.71815	down
				ND1	-5.157	down
				ND1	-3.99067	down
				ND1	-3.96156	down
				ND1	-3.79154	down
				ND1	-3.78916	down
				ND1	-3.58166	down
				ND1	-3.41985	down
				ND1	-3.21742	down
				ND1	-2.96373	down
				ND1	-2.95896	down
				ND1	-2.76556	down
				ND2	-4.57376	down
				ND2	-3.77361	down
				ND2	-3.27006	down
				ND2	-3.17279	down
				ND2	-2.86198	down
				ND2	-2.79443	down
				ND2	-2.18725	down
				ND3	-2.76005	down
				ND3	-2.27353	down
				ND4	-4.87671	down
				ND4	-4.85042	down
				ND4	-4.55037	down
				ND4	-4.28936	down
				ND4	-4.04661	down
				ND4	-4.00207	down
				ND4	-3.84677	down
				ND4	-3.62503	down
				ND4	-3.59642	down
				ND4	-3.55196	down
				ND4L	-3.26737	down
				ND5	-5.89754	down
				NDRG1	-5.34693	down
				NDRG1	-3.0865	down
				NDRG2	-2.94603	down
				NDUFB8	-18.2981	down
				NEK7	-14.5036	down
				NEURL	-4.52339	down
				NFAT5	-4.80779	down
				NFE2L3	7.79655	up
				NFIB	3.64586	up
				NFKBIA	-17.402	down
				NFKBIA	-4.37661	down
				NFKBIA	-4.13391	down
				NHE5	24.6971	up
				NHSL2	-2.1008	down
				NIN	-2.28975	down
				NIN	2.67265	up
				NIPSNAP3A	-2.80012	down
				NOA1	2.33268	up
				NOG	-9.57313	down
				NOG	-8.48264	down
				NOL12	2.84158	up
				NOLC1	2.13751	up
				NOSTRIN	-3.89923	down
				NOV	-6.05336	down
				NR2F2	2.41409	up
				NRG1	4.88961	up
				NUAK2	3.59221	up
				OSBPL10	-2.6654	down
				OSER1	2.77983	up
				OSGIN1	7.96866	up
				P14ARF	2.02926	up
				PABPN1	-9.20247	down
				PALMD	2.21603	up
				PANK1	2.01349	up
				PANK1	3.57044	up
				PAPSS2	-2.58035	down
				PARD6B	3.15057	up
				PARD6B	3.35981	up
				PARP6	-2.10923	down
				PCIF1	-2.45457	down
				PDE2A	2.2591	up
				PDGFD	5.17793	up
				PDK1	-3.7124	down
				PDK3	-2.38086	down
				PDS5B	-2.54259	down
				PECAM1	2.23204	up
				PECAM1	3.15107	up
				PECAM1	73.2017	up
				Per2	14.7074	up
				PEX14	-3.08315	down
				PGAM1	-8.49478	down
				PGBD1	3.29869	up
				PGBD1	16.9249	up
				PHF12	-4.26918	down
				PHF12	-2.19415	down
				PHF20L1	-2.30043	down
				PHLDB1	-2.98369	down
				PIAS2	2.77285	up
				PIGR	9.75324	up
				PIGR	125.025	up
				PIK3CG	2.47662	up
				PIN2	2.68072	up
				PINK1	51.242	up
				PINX1	3.70706	up
				PIP5KL1	5.51082	up
				PLK3	4.17791	up
				PLOD2	-2.28002	down
				PLOD2	-2.08497	down
				PMAIP1	2.83266	up
				PMAIP1	3.62298	up
				PMEPA1	3.75671	up
				PMVK	2.195	up
				PMVK	2.39285	up
				POLD3	2.11183	up
				POLD3	2.20703	up
				POLM	-2.20855	down
				POLR2C	2.16585	up
				PPBP	-10.4709	down
				PPBP	2.33012	up
				PPIP5K2	2.39759	up
				PPP1R12B	-2.05039	down
				PPP1R3B	-33.3377	down
				PPP1R3C	-4.12635	down
				PPP1R3C	-3.09874	down
				PPP2R2C	-9.95089	down
				PRDM1	2.59157	up
				PRDX2	-2.68471	down
				PRELID2	-2.83134	down
				PRICKLE1	4.89131	up
				PRPF38A	2.76769	up
				PRPF39	-2.06924	down
				PRR3	3.85475	up
				PSAT1	-2.26791	down
				PSEN1	2.04865	up
				PSEN1	2.07346	up
				PTBP1	2.0853	up
				PTK2B	-2.61675	down
				PTPN1	3.95624	up
				PTPN1	9.16219	up
				RAB3A	4.47564	up
				RAB3GAP1	-2.22642	down
				RABGEF1	-4.35295	down
				RABGEF1	2.57883	up
				RASA4	-2.26592	down
				RASL11B	24.2375	up
				RASSF8	2.57255	up
				RBBP8	21.7591	up
				RBKS	2.06599	up
				RBL1	-4.94961	down
				RBM38	2.19399	up
				RBM39	-18.904	down
				RBM4	2.05715	up
				RBM4B	-3.2189	down
				RBM6	3.86661	up
				RCC2	2.28827	up
				RCCD1	-10.2762	down
				RCCD1	3.30906	up
				RCOR3	-2.12929	down
				RELT	3.95283	up
				RFX3	-2.1276	down
				RFXAP	-2.40984	down
				RGAG4	4.62096	up
				RGS2	4.60743	up
				RHOB	2.14483	up
				RHOB	2.3125	up
				RICTOR	-3.68001	down
				RIMKLB	-3.59969	down
				RIMKLB	-2.91697	down
				RIPK1	2.09423	up
				RIPK1	3.07997	up
				RN7SK	2.79199	up
				RNASE10	67.702	up
				RND3	2.33814	up
				RNF111	-2.02086	down
				RNF144B	-4.45443	down
				RNF144B	-2.96197	down
				RNF4	3.11473	up
				RNF41	-3.12428	down
				RNF41	-2.44347	down
				RORA	-9.32557	down
				RORA	-4.42182	down
				RPL11	-3.45464	down
				RPL12	-5.16734	down
				RPL31	5.08436	up
				RPS23	-14.2016	down
				RPS27	-3.08928	down
				RRAD	41.6234	up
				RRAD	53.8114	up
				RRS1	2.67703	up
				RUNX1T1	2.64303	up
				RUNX1T1	3.41183	up
				RUNX1T1	4.11505	up
				S100A11	2.1272	up
				S100A7	4.35327	up
				SAMD12	-4.09032	down
				Samd12	3.87049	up
				SAMD4A	3.32682	up
				SAP30L	-3.13181	down
				SAT1	-8.68923	down
				SAV1	-4.19884	down
				SAV1	-3.49442	down
				SAV1	-3.3953	down
				SCEL	-2.64391	down
				SCN2B	17.7463	up
				SCNN1A	-2.11854	down
				SDF2L1	2.18203	up
				SDF2L1	2.41577	up
				SDF2L1	2.49938	up
				SDHA	-13.8312	down
				SDR42E1	4.95375	up
				SEC22C	-3.42293	down
				SELS	2.23241	up
				SEPSECS	-4.95768	down
				SEPSECS	-2.29596	down
				SERPINA12	2.10226	up
				SERPINB9	-3.2194	down
				SERPINC1	3.34314	up
				SERPINH1	2.65497	up
				SERPINH1	6.63819	up
				SERTAD2	-2.66636	down
				SERTAD3	2.50656	up
				SETDB2	-3.57845	down
				SF1	-2.92429	down
				SF1	2.91733	up
				SFMBT1	2.24499	up
				SFRS5	3.75718	up
				SFRS5	4.94515	up
				SFRS5	5.66806	up
				SFRS6	4.62635	up
				SFRS6	4.80055	up
				SFRS6	4.8282	up
				SFRS6	4.95966	up
				SFRS8	3.35418	up
				SFXN2	2.0823	up
				SGK1	8.90491	up
				SGK269	2.371	up
				SGK269	3.16913	up
				SGSM1	-2.70424	down
				SIRT4	2.7972	up
				SLA-DQA1	-6.0218	down
				SLA-DQA1	-4.78169	down
				SLA-DQA1	-2.67079	down
				SLC13A1	-2.63344	down
				SLC22A15	3.16369	up
				SLC25A27	-2.20937	down
				SLC29A3	2.58917	up
				SLC29A3	4.12157	up
				SLC30A1	2.60812	up
				SLC30A1	5.06273	up
				SLC30A1	6.561	up
				SLC31A1	3.50248	up
				SLC31A1	4.87395	up
				SLC31A1	5.49179	up
				SLC35D1	2.0846	up
				SLC35D2	2.35741	up
				SLC35E1	-2.08053	down
				SLC35F5	-2.00362	down
				SLC3A2	2.29083	up
				SLC5A3	8.13498	up
				SMAD6	2.97836	up
				Smad7	2.75434	up
				SMG1	-8.72955	down
				SMG1	-2.53472	down
				SMTN	2.07444	up
				SMUG1	-4.02945	down
				SNAPC5	3.88762	up
				SNIP1	2.42022	up
				SNIP1	3.61785	up
				SNRPF	-8.48409	down
				SNX11	2.47667	up
				SNX18	18.8072	up
				SNX33	-2.23795	down
				SOBP	-6.42325	down
				SOCS3	4.73646	up
				SOCS3	4.81902	up
				SOCS4	2.33225	up
				SOS2	-3.33274	down
				SPACA4	-3.49227	down
				SPINK9	-5.78749	down
				SPOPL	6.26804	up
				SPP1	7.11189	up
				SPP1	7.6507	up
				SPP1	8.60809	up
				SPP1	8.76264	up
				SPRY1	-3.99082	down
				SPTY2D1	5.50619	up
				SPTY2D1	7.55535	up
				SRC	-2.53948	down
				ST3GAL1	2.01219	up
				ST7	3.08552	up
				STAT1	20.1855	up
				STC2	-6.00431	down
				STC2	-4.60543	down
				STRBP	2.29237	up
				STRN	-2.80766	down
				STX16	-30.7516	down
				SUDS3	-12.1003	down
				SUFU	-5.00788	down
				SUN2	-2.47886	down
				TAF4B	2.0339	up
				TATDN2	3.80058	up
				TAX1BP3	2.41295	up
				TBC1D7	-2.75701	down
				TBC1D9B	-3.32402	down
				TBCC	2.18563	up
				TBCC	2.63714	up
				TBCCD1	-3.08338	down
				TBRG4	-2.24571	down
				TBX18	2.04426	up
				TBX3	3.85326	up
				TBX3	4.4183	up
				TBX3	6.96067	up
				TCF7L2	2.01994	up
				TCP11L2	2.16406	up
				TEC	-5.80545	down
				TEC	-3.64192	down
				TFAP2C	2.51276	up
				TFAP2C	2.6311	up
				THBD	2.53963	up
				TIMM8A	3.31754	up
				TKTL2	2.94244	up
				TLE4	2.88361	up
				TMCO2	-3.92706	down
				TMEM171	-21.5689	down
				TMEM181	8.20209	up
				TMEM45B	-2.47933	down
				TMSB10	3.50527	up
				TOX4	2.33072	up
				TP53BP1	-7.56186	down
				TPM1	-2.53949	down
				TPM4	-5.34108	down
				TRA2B	2.08527	up
				TRA2B	2.67711	up
				TRAFD1	2.41895	up
				TRIB1	-5.62454	down
				TRIB1	4.03154	up
				TRIB1	4.37712	up
				TRIM33	-2.05154	down
				TRIM34	2.03808	up
				TRMT6	-9.06666	down
				TRMT6	-2.82348	down
				TRMT6	4.07986	up
				TRPV4	-2.44049	down
				TTC39C	13.6515	up
				TUBA4A	2.97692	up
				TUBB3	4.77466	up
				TUBGCP3	-2.02639	down
				TXK	2.36302	up
				TXNRD1	3.57751	up
				TXNRD1	4.13831	up
				TXNRD1	4.17934	up
				TXNRD1	4.90931	up
				TXNRD1	6.55979	up
				UAP1	2.14027	up
				UAP1	2.3033	up
				UAP1	2.37177	up
				UAP1	2.52874	up
				UAP1	2.57695	up
				UAP1	2.89235	up
				UAP1	3.21942	up
				UBE2J1	2.42452	up
				UBP1	2.84933	up
				UBTD1	-5.15834	down
				UBTF	3.34297	up
				Ubxn7	-3.30485	down
				UGCG	-2.049	down
				UGDH	2.79047	up
				UMPS	4.45455	up
				UPB1	-4.09232	down
				UPK3A	-2.92436	down
				URB2	2.24045	up
				USP18	2.77647	up
				USP31	-2.43916	down
				USP32	-2.99144	down
				UTP3	2.30358	up
				VASN	3.42727	up
				VEZT	-3.33945	down
				VGLL3	2.78692	up
				VMP1	-11.1027	down
				VPREB3	4.66634	up
				WASL	-4.40086	down
				WDFY2	3.0413	up
				WDR17	-5.58422	down
				WDR33	4.24871	up
				WDR76	2.27055	up
				WFIKKN2	4.50094	up
				WNT7A	2.71065	up
				WSB1	-2.81799	down
				WTAP	2.1705	up
				WTAP	2.3732	up
				WTAP	2.65898	up
				XBP1P1	2.2414	up
				XRCC2	6.60447	up
				YAF2	2.11209	up
				YLPM1	2.51374	up
				YTHDF1	2.91941	up
				YWHAG	2.41668	up
				ZBTB17	2.72345	up
				ZBTB20	2.09592	up
				ZBTB20	2.46845	up
				ZBTB24	3.92396	up
				ZC3H7A	-3.96719	down
				ZFAND5	2.11503	up
				ZFC3H1	5.73807	up
				ZFP2	2.97804	up
				ZFP2	3.22235	up
				ZFP30	-3.14969	down
				ZMYM4	-6.34701	down
				ZMYND8	-6.17535	down
				ZNF142	3.18448	up
				ZNF142	6.84903	up
				ZNF16	2.26582	up
				ZNF169	3.02468	up
				ZNF184	2.80654	up
				ZNF187	2.62412	up
				ZNF197	3.98954	up
				ZNF271	3.39653	up
				ZNF333	2.33266	up
				ZNF350	2.77557	up
				ZNF367	2.77944	up
				ZNF367	3.35109	up
				ZNF389	-5.81677	down
				ZNF395	-8.28692	down
				ZNF408	2.95059	up
				ZNF415	5.1209	up
				ZNF462	2.07959	up
				ZNF462	4.48618	up
				ZNF473	2.91848	up
				ZNF518B	-3.89503	down
				ZNF558	2.24106	up
				ZNF621	-5.96383	down
				ZNF677	2.0465	up
				ZNF705A	-2.79448	down
				ZNF770	5.08168	up
				ZNF79	2.43114	up
				ZNF792	2.42302	up
				ZNF84	-3.56648	down
				ZNF850P	3.16062	up
				ZNF99	-15.8708	down
				ZSCAN22	3.60755	up
				ZSWIM6	3.35362	up
				ZXDB	-2.55241	down
				ZYX	2.55139	up

## Sheet: 4.Zinc-Pathways 
In vivo GeneAnalytics pathways with a high and medium score with ≥ 2 matching genes
days / tissue	Score	SuperPath Name	# SuperPath Total Genes	# SuperPath Matched Genes	Matched Genes (Symbols)
23 Jej.	12.7	PAK Pathway	620	9	GDF6, PLA2G7, MYLK, FOS, CDH2, OSM, PAK1, CXCL13, TUBA8
23 Jej.	7.56821	Influenza A	317	6	HSPA8, FOS, HLA-DQA1, OAS2, DDX58, RSAD2
23 Jej.	8.11282	Cytoskeletal Signaling	293	6	MARK1, KRT7, PLEC, PAK1, DES, ARHGAP35
23 Jej.	7.43904	Cell Adhesion Molecules (CAMs)	142	4	HLA-DQA1, CDH2, VTCN1, CD8A
23 Ileum.	18.6633	Mineral Absorption	51	4	MT1A, MT1F, HEPH, SLC39A4
23 Jej.	8.81749	Mineral Absorption	51	3	MT1A, MT1F, SLC39A4
23 Jej.	24.4958	Cytoplasmic microtubules	102	7	DYNC2H1, MARK1, PLEC, TUBA1C, TUBA8, TUBA3C, DES
23 Jej.	20.8842	Cytoskeleton remodeling Keratin filaments	48	5	KRT7, PLEC, TUBA1C, TUBA8, TUBA3C
23 Ileum.	8.13386	Transport to The Golgi and Subsequent Modification	1119	7	ALG1, INHBB, SENP1, SFTPD, APCS, DMBT1, CD59
23 Jej.	10.9234	Interferon Gamma Signaling	199	6	SOCS1, IFIT3, HLA-DQA1, OAS2, DDX58, RSAD2
23 Jej.	8.95177	EGFR1 Signaling Pathway	177	5	SOCS1, KRT7, PLEC, FOS, PAK1
23 Jej.	9.82657	Phagosome	154	5	DYNC2H1, HLA-DQA1, TUBA3C, TUBA8, TUBA1C
23 Jej.	7.36918	EphB-EphrinB Signaling	144	4	PAK1, TUBA3C, TUBA8, TUBA1C
23 Jej.	7.40397	Toxoplasmosis	143	4	HSPA8, SOCS1, FOS, HLA-DQA1
23 Ileum.	5.20444	MyD88 Cascade Initiated on Plasma Membrane	141	2	TLR7, BPI
23 Ileum.	5.50462	Glucose Metabolism	126	2	PKLR, PPP1R3C
23 Jej.	9.72918	Immune Response IFN Alpha/beta Signaling Pathway	91	4	SOCS1, IFIT3, OAS2, RSAD2
23 Jej.	10.6866	Parkin-Ubiquitin Proteasomal System Pathway	76	4	HSPA8, TUBA3C, TUBA8, TUBA1C
23 Jej.	7.27231	Immune Response IL-2 Activation and Signaling Pathway	75	3	SOCS1, FOS, OSM
23 Ileum.	7.06999	Bacterial Infections in CF Airways	71	2	SFTPD, TLR7
23 Ileum.	8.34319	Diseases of Metabolism	45	2	PPP1R3C, SFTPD
23 Jej.	13.7922	Selenium Metabolism and Selenoproteins	43	4	SELK, NFE2L2, FOS, DIO1
23 Jej.	9.91631	Cooperation of Prefoldin and TriC/CCT in Actin and Tubulin Folding	39	3	TUBA3C, TUBA8, TUBA1C
23 Ileum.	9.48849	Surfactant Metabolism	30	2	SFTPD, DMBT1
23 Ileum.	10.0063	Metal Ion SLC Transporters	25	2	HEPH, SLC39A4
23 Jej.	7.36861	Development_Thrombopoetin Signaling Via JAK-STAT Pathway	23	2	SOCS1, OSM
23 Jej.	7.49221	Fatty Acid Biosynthesis (WikiPathways)	22	2	ACAA2, SCD
23 Jej.	13.3956	EPHA2 Forward Signaling	17	3	ACP1, PAK1, ARHGAP35
23 Ileum.	19.6679	Response to Metal Ions	11	3	MT1A, MT1F, MT3
23 Jej.	15.2484	Response to Metal Ions	11	3	MT1A, MT1F, MT3
In vivo GENE-lists loaded in GeneAnalitics
days / tissue	Symbol	Full Name	GeneCards URL	Aliases
23 Jej.	ACAA2	Acetyl-CoA Acyltransferase 2	http://www.genecards.org/cgi-bin/carddisp.pl?gene=ACAA2	beta-ketothiolase, DSAEC, T1
23 Jej.	ACP1	Acid Phosphatase 1, Soluble	http://www.genecards.org/cgi-bin/carddisp.pl?gene=ACP1	LMW-PTPase, HAAP, LMW-PTP
23 Jej.	ADORA3	Adenosine A3 Receptor	http://www.genecards.org/cgi-bin/carddisp.pl?gene=ADORA3	A3AR
23 Jej.	ADRA2B	Adrenoceptor Alpha 2B	http://www.genecards.org/cgi-bin/carddisp.pl?gene=ADRA2B	ADRA2RL1, ADRA2L1, alpha-2BAR, FAME2, ALPHA2BAR, ADRARL1
23 Jej.	ANXA8L1	Annexin A8-Like 1	http://www.genecards.org/cgi-bin/carddisp.pl?gene=ANXA8L1	annexin-8, VAC-beta, ANXA8, bA145E20.2, ANXA8L2
23 Jej.	ARHGAP35	Rho GTPase Activating Protein 35	http://www.genecards.org/cgi-bin/carddisp.pl?gene=ARHGAP35	P190-A, P190A, p190ARhoGAP, p190RhoGAP, GRLF1, GRF-1, GRF1, KIAA1722
23 Jej.	BPNT1	3'(2'), 5'-Bisphosphate Nucleotidase 1	http://www.genecards.org/cgi-bin/carddisp.pl?gene=BPNT1	BPntase, HEL20, PAP-inositol-1,4-phosphatase, PIP
23 Jej.	C1orf115	Chromosome 1 Open Reading Frame 115	http://www.genecards.org/cgi-bin/carddisp.pl?gene=C1orf115
23 Jej.	C2orf40	Chromosome 2 Open Reading Frame 40	http://www.genecards.org/cgi-bin/carddisp.pl?gene=C2orf40	augurin, ECRG4
23 Jej.	C6orf62	Chromosome 6 Open Reading Frame 62	http://www.genecards.org/cgi-bin/carddisp.pl?gene=C6orf62	Nbla00237, dJ30M3.2, XTP12
23 Jej.	CD69	CD69 Molecule	http://www.genecards.org/cgi-bin/carddisp.pl?gene=CD69	AIM, BL-AC/P26, CLEC2C, EA1, GP32/28, MLR-3
23 Jej.	CD8A	CD8a Molecule	http://www.genecards.org/cgi-bin/carddisp.pl?gene=CD8A	p32, Leu2, CD8, MAL
23 Jej.	CDC42SE1	CDC42 Small Effector 1	http://www.genecards.org/cgi-bin/carddisp.pl?gene=CDC42SE1	1300002M12Rik, SCIP1, SPEC1
23 Jej.	CDH2	Cadherin 2	http://www.genecards.org/cgi-bin/carddisp.pl?gene=CDH2	CDHN, NCAD, cadherin-2, CD325, N-cadherin, CDw325
23 Jej.	CHODL	Chondrolectin	http://www.genecards.org/cgi-bin/carddisp.pl?gene=CHODL	chondrolectin, MT75, PRED12, C21orf68
23 Jej.	CIART	Circadian Associated Repressor Of Transcription	http://www.genecards.org/cgi-bin/carddisp.pl?gene=CIART	CHRONO, GM129, C1orf51
23 Jej.	CNNM4	Cyclin And CBS Domain Divalent Metal Cation Transport Mediator 4	http://www.genecards.org/cgi-bin/carddisp.pl?gene=CNNM4	cyclin-M4, ACDP4, KIAA1592
23 Jej.	COQ10B	Coenzyme Q10B	http://www.genecards.org/cgi-bin/carddisp.pl?gene=COQ10B
23 Jej.	COX8A	Cytochrome C Oxidase Subunit 8A	http://www.genecards.org/cgi-bin/carddisp.pl?gene=COX8A	COX, COX8-2, VIII, VIII-L, COX8, COX8L
23 Jej.	CPNE5	Copine 5	http://www.genecards.org/cgi-bin/carddisp.pl?gene=CPNE5	KIAA1599, COPN5, CPN5, copine-5
23 Jej.	CRAT	Carnitine O-Acetyltransferase	http://www.genecards.org/cgi-bin/carddisp.pl?gene=CRAT	CAT, CAT1, CrAT
23 Jej.	CWF19L2	CWF19-Like 2, Cell Cycle Control (S. Pombe)	http://www.genecards.org/cgi-bin/carddisp.pl?gene=CWF19L2
23 Jej.	CXCL13	C-X-C Motif Chemokine Ligand 13	http://www.genecards.org/cgi-bin/carddisp.pl?gene=CXCL13	SCYB13, BCA-1, BCA1, BLR1L, BLC, ANGIE2, ANGIE
23 Jej.	DDX58	DEXD/H-Box Helicase 58	http://www.genecards.org/cgi-bin/carddisp.pl?gene=DDX58	RIGI, SGMRT2, RIG-I, RLR-1, RIG-1
23 Jej.	DES	Desmin	http://www.genecards.org/cgi-bin/carddisp.pl?gene=DES	desmin, CSM1, CSM2, LGMD2R
23 Jej.	DIO1	Deiodinase, Iodothyronine Type I	http://www.genecards.org/cgi-bin/carddisp.pl?gene=DIO1	5DI, TXDI1, DIOI, ITDI1
23 Jej.	DLEC1	Deleted In Lung And Esophageal Cancer 1	http://www.genecards.org/cgi-bin/carddisp.pl?gene=DLEC1	DLC-1, CFAP81, F56, DLC1
23 Jej.	DUSP18	Dual Specificity Phosphatase 18	http://www.genecards.org/cgi-bin/carddisp.pl?gene=DUSP18	DSP18, DUSP20, LMWDSP20, LMW-DSP20
23 Jej.	DYNC2H1	Dynein Cytoplasmic 2 Heavy Chain 1	http://www.genecards.org/cgi-bin/carddisp.pl?gene=DYNC2H1	ATD3, DHC1b, SRPS2B, SRTD3, hdhc11, DNCH2, DHC2, DYH1B, KIAA1997
23 Jej.	EID2	EP300 Interacting Inhibitor Of Differentiation 2	http://www.genecards.org/cgi-bin/carddisp.pl?gene=EID2	CRI2, EID-2
23 Jej.	F3	Coagulation Factor III, Tissue Factor	http://www.genecards.org/cgi-bin/carddisp.pl?gene=F3	CD142, TFA, TF, Thromboplastin
23 Jej.	FA2H	Fatty Acid 2-Hydroxylase	http://www.genecards.org/cgi-bin/carddisp.pl?gene=FA2H	FAH1, SCS7, FAXDC1, SPG35, FAAH
23 Jej.	FAM110C	Family With Sequence Similarity 110 Member C	http://www.genecards.org/cgi-bin/carddisp.pl?gene=FAM110C
23 Jej.	FAM136A	Family With Sequence Similarity 136 Member A	http://www.genecards.org/cgi-bin/carddisp.pl?gene=FAM136A
23 Jej.	FBLL1	Fibrillarin-Like 1	http://www.genecards.org/cgi-bin/carddisp.pl?gene=FBLL1
23 Jej.	FBXO28	F-Box Protein 28	http://www.genecards.org/cgi-bin/carddisp.pl?gene=FBXO28	Fbx28, CENP-30, KIAA0483
23 Jej.	FOS	Fos Proto-Oncogene, AP-1 Transcription Factor Subunit	http://www.genecards.org/cgi-bin/carddisp.pl?gene=FOS	p55, AP-1, C-FOS, G0S7
23 Jej.	GDF6	Growth Differentiation Factor 6	http://www.genecards.org/cgi-bin/carddisp.pl?gene=GDF6	CDMP2, KFM, KFS, KFS1, KFSL, SGM1, BMP-13, BMP13, GDF-6, GDF16
23 Jej.	GOLPH3L	Golgi Phosphoprotein 3 Like	http://www.genecards.org/cgi-bin/carddisp.pl?gene=GOLPH3L	GPP34R
23 Jej.	HLA-DQA1	Major Histocompatibility Complex, Class II, DQ Alpha 1	http://www.genecards.org/cgi-bin/carddisp.pl?gene=HLA-DQA1	CELIAC1, DQ-A1, HLA-DQA, DC-alpha, HLA-DCA
23 Jej.	HOPX	HOP Homeobox	http://www.genecards.org/cgi-bin/carddisp.pl?gene=HOPX	CAMEO, SMAP31, TOTO, HOD, HOP, LAGY, NECC1, OB1
23 Jej.	HSPA8	Heat Shock Protein Family A (Hsp70) Member 8	http://www.genecards.org/cgi-bin/carddisp.pl?gene=HSPA8	LAP1, HEL-33, HEL-S-72p, HSC54, HSC71, HSP71, NIP71, HSPA10, HSC70, HSP73, LAP-1
23 Jej.	IFIT3	Interferon Induced Protein With Tetratricopeptide Repeats 3	http://www.genecards.org/cgi-bin/carddisp.pl?gene=IFIT3	P60, GARG-49, IRG2, cig41, IFIT4, CIG-49, CIG49, IFI-60K, IFI60, IFIT-3, IFIT-4, ISG-60, ISG60, RIG-G
23 Jej.	INPP1	Inositol Polyphosphate-1-Phosphatase	http://www.genecards.org/cgi-bin/carddisp.pl?gene=INPP1	IPP, IPPase
23 Jej.	IPO7	Importin 7	http://www.genecards.org/cgi-bin/carddisp.pl?gene=IPO7	importin-7, RANBP7, Imp7
23 Jej.	KRT7	Keratin 7	http://www.genecards.org/cgi-bin/carddisp.pl?gene=KRT7	sarcolectin, CK7, K2C7, cytokeratin-7, keratin-7, CK-7, K7, SCL
23 Jej.	MAGT1	Magnesium Transporter 1	http://www.genecards.org/cgi-bin/carddisp.pl?gene=MAGT1	bA217H1.1, IAG2, MagT1, XMEN, PRO0756, IAP, MRX95, OST3B
23 Jej.	MARK1	Microtubule Affinity Regulating Kinase 1	http://www.genecards.org/cgi-bin/carddisp.pl?gene=MARK1	MARK, Par-1c, Par1c, KIAA1477
23 Jej.	MT-CO1	Mitochondrially Encoded Cytochrome C Oxidase I	http://www.genecards.org/cgi-bin/carddisp.pl?gene=MT-CO1	COX1, MTCO1, COI, COXI
23 Jej.	MT-CO2	Mitochondrially Encoded Cytochrome C Oxidase II	http://www.genecards.org/cgi-bin/carddisp.pl?gene=MT-CO2	COX2, MTCO2, COII, COXII
23 Jej.	MT1A	Metallothionein 1A	http://www.genecards.org/cgi-bin/carddisp.pl?gene=MT1A	MTC, metallothionein-1A, metallothionein-IA, MT1, MT1S, MT-1A, MT-IA
23 Jej.	MT1F	Metallothionein 1F	http://www.genecards.org/cgi-bin/carddisp.pl?gene=MT1F	MT1, metallothionein-1F, metallothionein-IF, MT-1F, MT-IF
23 Jej.	MT3	Metallothionein 3	http://www.genecards.org/cgi-bin/carddisp.pl?gene=MT3	GIF, GRIF, ZnMT3, metallothionein-3, metallothionein-III, GIFB, MT-3, MT-III
23 Jej.	MTMR7	Myotubularin Related Protein 7	http://www.genecards.org/cgi-bin/carddisp.pl?gene=MTMR7
23 Jej.	MYLK	Myosin Light Chain Kinase	http://www.genecards.org/cgi-bin/carddisp.pl?gene=MYLK	telokin, MLCK108, MLCK210, MSTP083, MLCK1, MYLK1, KRP, MLCK, smMLCK, AAT7
23 Jej.	NCOA4	Nuclear Receptor Coactivator 4	http://www.genecards.org/cgi-bin/carddisp.pl?gene=NCOA4	PTC3, ARA70, ELE1, NCoA-4, RFG
23 Jej.	NDUFB6	NADH:Ubiquinone Oxidoreductase Subunit B6	http://www.genecards.org/cgi-bin/carddisp.pl?gene=NDUFB6	B17, CI, CI-B17
23 Jej.	NFE2L2	Nuclear Factor, Erythroid 2 Like 2	http://www.genecards.org/cgi-bin/carddisp.pl?gene=NFE2L2	NRF2, HEBP1
23 Jej.	OAS2	2'-5'-Oligoadenylate Synthetase 2	http://www.genecards.org/cgi-bin/carddisp.pl?gene=OAS2
23 Jej.	OSM	Oncostatin M	http://www.genecards.org/cgi-bin/carddisp.pl?gene=OSM	oncostatin-M
23 Jej.	OVOS2	Ovostatin 2	http://www.genecards.org/cgi-bin/carddisp.pl?gene=OVOS2
23 Jej.	PAK1	P21 (RAC1) Activated Kinase 1	http://www.genecards.org/cgi-bin/carddisp.pl?gene=PAK1	PAKalpha, alpha-PAK, p65-PAK, PAK-1
23 Jej.	PEG10	Paternally Expressed 10	http://www.genecards.org/cgi-bin/carddisp.pl?gene=PEG10	MART2, HB-1, MEF3L, Mar2, EDR, RGAG3, KIAA1051, MEF3L1
23 Jej.	PI15	Peptidase Inhibitor 15	http://www.genecards.org/cgi-bin/carddisp.pl?gene=PI15	P24TI, sugarCrisp, CRISP-8, CRISP8, P25TI, PI-15
23 Jej.	PLA2G7	Phospholipase A2 Group VII	http://www.genecards.org/cgi-bin/carddisp.pl?gene=PLA2G7	PAFAH, gVIIA-PLA2, LDL-PLA2, LP-PLA2, PAFAD, LDL-PLA(2)
23 Jej.	PLEC	Plectin	http://www.genecards.org/cgi-bin/carddisp.pl?gene=PLEC	HD1, PCN, plectin, EBSMD, EBSND, EBSO, EBSOG, EBSPA, LGMD2Q, PLEC1b, EBS1, PLEC1, PLTN, Plectin-1
23 Jej.	PPP1R3G	Protein Phosphatase 1 Regulatory Subunit 3G	http://www.genecards.org/cgi-bin/carddisp.pl?gene=PPP1R3G
23 Jej.	PSMB11	Proteasome Subunit Beta 11	http://www.genecards.org/cgi-bin/carddisp.pl?gene=PSMB11	BETA5T
23 Jej.	RGS7BP	Regulator Of G-Protein Signaling 7 Binding Protein	http://www.genecards.org/cgi-bin/carddisp.pl?gene=RGS7BP	R7BP
23 Jej.	RNF6	Ring Finger Protein 6	http://www.genecards.org/cgi-bin/carddisp.pl?gene=RNF6	SPG2
23 Jej.	RPL10L	Ribosomal Protein L10 Like	http://www.genecards.org/cgi-bin/carddisp.pl?gene=RPL10L	RPL10_5_1358
23 Jej.	RPS17	Ribosomal Protein S17	http://www.genecards.org/cgi-bin/carddisp.pl?gene=RPS17	DBA4, RPS17L1, RPS17L2, S17, RPS17L
23 Jej.	RSAD2	Radical S-Adenosyl Methionine Domain Containing 2	http://www.genecards.org/cgi-bin/carddisp.pl?gene=RSAD2	2510004L01Rik, cig33, cig5, vig1, viperin
23 Jej.	S100A4	S100 Calcium Binding Protein A4	http://www.genecards.org/cgi-bin/carddisp.pl?gene=S100A4	FSP1, MTS1, 18A2, 42A, P9KA, PEL98, CAPL, Calvasculin, Metastasin
23 Jej.	SCD	Stearoyl-CoA Desaturase	http://www.genecards.org/cgi-bin/carddisp.pl?gene=SCD	delta-9-desaturase, FADS5, MSTP008, SCD1, delta(9)-desaturase, SCDOS, hSCD1
23 Jej.	SELK	Selenoprotein K	http://www.genecards.org/cgi-bin/carddisp.pl?gene=SELK	HSPC030, HSPC297, SelK
23 Jej.	SHROOM4	Shroom Family Member 4	http://www.genecards.org/cgi-bin/carddisp.pl?gene=SHROOM4	SHAP, KIAA1202
23 Jej.	SLC32A1	Solute Carrier Family 32 Member 1	http://www.genecards.org/cgi-bin/carddisp.pl?gene=SLC32A1	hVIAAT, VIAAT, VGAT
23 Jej.	SLC35A4	Solute Carrier Family 35 Member A4	http://www.genecards.org/cgi-bin/carddisp.pl?gene=SLC35A4
23 Jej.	SLC38A6	Solute Carrier Family 38 Member 6	http://www.genecards.org/cgi-bin/carddisp.pl?gene=SLC38A6	NAT1, NAT-1, SNAT6
23 Jej.	SLC39A4	Solute Carrier Family 39 Member 4	http://www.genecards.org/cgi-bin/carddisp.pl?gene=SLC39A4	ZIP-4, AWMS2, AEZ, ZIP4
23 Jej.	SMARCA4	SWI/SNF Related, Matrix Associated, Actin Dependent Regulator Of Chromatin, Subfamily A, Member 4	http://www.genecards.org/cgi-bin/carddisp.pl?gene=SMARCA4	SNF2LB, SWI2, BAF190, SNF2, CSS4, MRD16, RTPS2, hSNF2b, SNF2L4, BAF190A, BRG1, SNF2-beta, SNF2B
23 Jej.	SOCS1	Suppressor Of Cytokine Signaling 1	http://www.genecards.org/cgi-bin/carddisp.pl?gene=SOCS1	JAB, CIS1, CISH1, SSI1, TIP-3, TIP3, SSI-1, SOCS-1
23 Jej.	STARD8	StAR Related Lipid Transfer Domain Containing 8	http://www.genecards.org/cgi-bin/carddisp.pl?gene=STARD8	ARHGAP38, STARTGAP3, DLC3, DLC-3, KIAA0189, START-GAP3, StARD8
23 Jej.	TENM3	Teneurin Transmembrane Protein 3	http://www.genecards.org/cgi-bin/carddisp.pl?gene=TENM3	ODZ3, MCOPCB9, ten-3, tenascin-M3, teneurin-3, TNM3, Ten-m3, KIAA1455
23 Jej.	TMEM119	Transmembrane Protein 119	http://www.genecards.org/cgi-bin/carddisp.pl?gene=TMEM119	OBIF
23 Jej.	TMEM251	Transmembrane Protein 251	http://www.genecards.org/cgi-bin/carddisp.pl?gene=TMEM251	C14orf109
23 Jej.	TRIAP1	TP53 Regulated Inhibitor Of Apoptosis 1	http://www.genecards.org/cgi-bin/carddisp.pl?gene=TRIAP1	HSPC132, MDM35, P53CSV, WF-1, 15E1.1
23 Jej.	TSC22D1	TSC22 Domain Family Member 1	http://www.genecards.org/cgi-bin/carddisp.pl?gene=TSC22D1	Ptg-2, TGFB1I4, TSC22, KIAA1994
23 Jej.	TSC22D2	TSC22 Domain Family Member 2	http://www.genecards.org/cgi-bin/carddisp.pl?gene=TSC22D2	TILZ4a, TILZ4b, TILZ4c, KIAA0669, TILZ4
23 Jej.	TTL	Tubulin Tyrosine Ligase	http://www.genecards.org/cgi-bin/carddisp.pl?gene=TTL	2410003M22Rik
23 Jej.	TUBA1C	Tubulin Alpha 1c	http://www.genecards.org/cgi-bin/carddisp.pl?gene=TUBA1C	bcm948, TUBA6
23 Jej.	TUBA3C	Tubulin Alpha 3c	http://www.genecards.org/cgi-bin/carddisp.pl?gene=TUBA3C	bA408E5.3, TUBA2
23 Jej.	TUBA8	Tubulin Alpha 8	http://www.genecards.org/cgi-bin/carddisp.pl?gene=TUBA8	TUBAL2
23 Jej.	UBFD1	Ubiquitin Family Domain Containing 1	http://www.genecards.org/cgi-bin/carddisp.pl?gene=UBFD1	UBPH
23 Jej.	UBXN1	UBX Domain Protein 1	http://www.genecards.org/cgi-bin/carddisp.pl?gene=UBXN1	UBXD10, 2B28, SAKS1
23 Jej.	VTCN1	V-Set Domain Containing T Cell Activation Inhibitor 1	http://www.genecards.org/cgi-bin/carddisp.pl?gene=VTCN1	B7S1, B7X, PRO1291, VCTN1, B7-H4, B7H4, B7h.5
23 Jej.	WFDC2	WAP Four-Disulfide Core Domain 2	http://www.genecards.org/cgi-bin/carddisp.pl?gene=WFDC2	EDDM4, dJ461P17.6, HE4, WAP5
23 Jej.	ZFP36L2	ZFP36 Ring Finger Protein Like 2	http://www.genecards.org/cgi-bin/carddisp.pl?gene=ZFP36L2	BRF2, ERF-2, ERF2, RNF162C, TIS11D
23 Ileum.	ALG1	ALG1, Chitobiosyldiphosphodolichol Beta-Mannosyltransferase	http://www.genecards.org/cgi-bin/carddisp.pl?gene=ALG1	CDG1K, HMT-1, Mat-1, beta-1,4-mannosyltransferase, mannosyltransferase-1, HMAT1, HMT1, MT-1, hMat-1
23 Ileum.	APCS	Amyloid P Component, Serum	http://www.genecards.org/cgi-bin/carddisp.pl?gene=APCS	pentraxin-related, pentraxin-2, HEL-S-92n, pentaxin-related, PTX2, SAP
23 Ileum.	BPI	Bactericidal/Permeability-Increasing Protein	http://www.genecards.org/cgi-bin/carddisp.pl?gene=BPI	BPIFD1, rBPI
23 Ileum.	CCDC58	Coiled-Coil Domain Containing 58	http://www.genecards.org/cgi-bin/carddisp.pl?gene=CCDC58
23 Ileum.	CD59	CD59 Molecule	http://www.genecards.org/cgi-bin/carddisp.pl?gene=CD59	1F5, EJ16, EJ30, EL32, G344, MEM43, p18-20, protectin, MIC11, MIN1, MIN2, MIN3, MSK21, HRF-20, HRF20, MAC-IP, MACIF, MIRL, 16.3A5
23 Ileum.	CLDN7	Claudin 7	http://www.genecards.org/cgi-bin/carddisp.pl?gene=CLDN7	claudin-1, Hs.84359, claudin-7, CEPTRL2, CPETRL2, CLDN-7
23 Ileum.	COX8A	Cytochrome C Oxidase Subunit 8A	http://www.genecards.org/cgi-bin/carddisp.pl?gene=COX8A	COX, COX8-2, VIII, VIII-L, COX8, COX8L
23 Ileum.	DMBT1	Deleted In Malignant Brain Tumors 1	http://www.genecards.org/cgi-bin/carddisp.pl?gene=DMBT1	gp-340, hensin, muclin, GP340, SAG
23 Ileum.	EFNA4	Ephrin A4	http://www.genecards.org/cgi-bin/carddisp.pl?gene=EFNA4	ephrin-A4, EFL4, EPLG4, LERK-4, LERK4
23 Ileum.	FAM49A	Family With Sequence Similarity 49 Member A	http://www.genecards.org/cgi-bin/carddisp.pl?gene=FAM49A
23 Ileum.	GABRB2	Gamma-Aminobutyric Acid Type A Receptor Beta2 Subunit	http://www.genecards.org/cgi-bin/carddisp.pl?gene=GABRB2
23 Ileum.	HEPH	Hephaestin	http://www.genecards.org/cgi-bin/carddisp.pl?gene=HEPH	hephaestin, CPL, KIAA0698
23 Ileum.	INHBB	Inhibin Beta B Subunit	http://www.genecards.org/cgi-bin/carddisp.pl?gene=INHBB
23 Ileum.	IWS1	IWS1, SUPT6H Interacting Protein	http://www.genecards.org/cgi-bin/carddisp.pl?gene=IWS1	IWS1L
23 Ileum.	MT1A	Metallothionein 1A	http://www.genecards.org/cgi-bin/carddisp.pl?gene=MT1A	MTC, metallothionein-1A, metallothionein-IA, MT1, MT1S, MT-1A, MT-IA
23 Ileum.	MT1F	Metallothionein 1F	http://www.genecards.org/cgi-bin/carddisp.pl?gene=MT1F	MT1, metallothionein-1F, metallothionein-IF, MT-1F, MT-IF
23 Ileum.	MT3	Metallothionein 3	http://www.genecards.org/cgi-bin/carddisp.pl?gene=MT3	GIF, GRIF, ZnMT3, metallothionein-3, metallothionein-III, GIFB, MT-3, MT-III
23 Ileum.	PKLR	Pyruvate Kinase, Liver And RBC	http://www.genecards.org/cgi-bin/carddisp.pl?gene=PKLR	PKR, PKL, PKRL, RPK, PK1
23 Ileum.	PKMYT1	Protein Kinase, Membrane Associated Tyrosine/Threonine 1	http://www.genecards.org/cgi-bin/carddisp.pl?gene=PKMYT1	MyT1, PPP1R126
23 Ileum.	PPP1R3C	Protein Phosphatase 1 Regulatory Subunit 3C	http://www.genecards.org/cgi-bin/carddisp.pl?gene=PPP1R3C	PTG, PPP1R5
23 Ileum.	PTCHD3	Patched Domain Containing 3	http://www.genecards.org/cgi-bin/carddisp.pl?gene=PTCHD3	PTR
23 Ileum.	REG3G	Regenerating Family Member 3 Gamma	http://www.genecards.org/cgi-bin/carddisp.pl?gene=REG3G	REG-III, LPPM429, PAPIB, UNQ429, PAP-1B, PAP1B, REG-3-gamma
23 Ileum.	RGS7BP	Regulator Of G-Protein Signaling 7 Binding Protein	http://www.genecards.org/cgi-bin/carddisp.pl?gene=RGS7BP	R7BP
23 Ileum.	SCARNA16	Small Cajal Body-Specific RNA 16	http://www.genecards.org/cgi-bin/carddisp.pl?gene=SCARNA16	ACA47
23 Ileum.	SENP1	SUMO1/Sentrin Specific Peptidase 1	http://www.genecards.org/cgi-bin/carddisp.pl?gene=SENP1	SuPr-2
23 Ileum.	SERPINA6	Serpin Family A Member 6	http://www.genecards.org/cgi-bin/carddisp.pl?gene=SERPINA6	CBG, transcortin
23 Ileum.	SFTPD	Surfactant Protein D	http://www.genecards.org/cgi-bin/carddisp.pl?gene=SFTPD	collectin-7, SFTP4, COLEC7, PSP-D, SP-D, PSPD
23 Ileum.	SH3KBP1	SH3 Domain Containing Kinase Binding Protein 1	http://www.genecards.org/cgi-bin/carddisp.pl?gene=SH3KBP1	GIG10, HSB1, MIG18, CD2BP3, CIN85, HSB-1
23 Ileum.	SLC39A4	Solute Carrier Family 39 Member 4	http://www.genecards.org/cgi-bin/carddisp.pl?gene=SLC39A4	ZIP-4, AWMS2, AEZ, ZIP4
23 Ileum.	SPP1	Secreted Phosphoprotein 1	http://www.genecards.org/cgi-bin/carddisp.pl?gene=SPP1	BSPI, ETA-1, osteopontin, nephropontin, uropontin, OPN, BNSP, SPP-1
23 Ileum.	TLR7	Toll Like Receptor 7	http://www.genecards.org/cgi-bin/carddisp.pl?gene=TLR7	TLR7-like
23 Ileum.	TMEM216	Transmembrane Protein 216	http://www.genecards.org/cgi-bin/carddisp.pl?gene=TMEM216	HSPC244
23 Ileum.	TMEM225	Transmembrane Protein 225	http://www.genecards.org/cgi-bin/carddisp.pl?gene=TMEM225	PPP1R154, PMP22CD
23 Ileum.	TSC22D1	TSC22 Domain Family Member 1	http://www.genecards.org/cgi-bin/carddisp.pl?gene=TSC22D1	Ptg-2, TGFB1I4, TSC22, KIAA1994
23 Ileum.	WFDC3	WAP Four-Disulfide Core Domain 3	http://www.genecards.org/cgi-bin/carddisp.pl?gene=WFDC3	dJ447F3.3, WAP14
23 Ileum.	ZNF407	Zinc Finger Protein 407	http://www.genecards.org/cgi-bin/carddisp.pl?gene=ZNF407	KIAA1703

## Sheet: 5.Rye-Pathways-GO_terms
In vivo GeneAnalytics pathways with a high and medium score with ≥ 2 matching genes
treatment / day	Score/P	Name	# Genes	# Matched Genes	Matched Genes (Symbols)
10% 21d	12.0614	Biosynthesis of the N-glycan precursor (dolichol lipid-linked oligosaccharide, LLO) and transfer to a nascent protein	696	15	ARFGAP1, CTSG, ALG14, COQ2, RPL37, RPL19, SRP9, ST3GAL4, LDHD, TPP1, IGFBP1, ATP6AP2, EDEM1, F2, ZBTB17
10% 28d	10.3972	Biosynthesis of the N-glycan precursor (dolichol lipid-linked oligosaccharide, LLO) and transfer to a nascent protein	696	13	MBOAT4, ALG14, COQ2, RPL37, SRP9, ST3GAL4, LDHD, TSHB, MMP1, IGFBP1, PIGA, F2, ZBTB17
10% 28d	10.0846	Cell Cycle, Mitotic	538	11	ARPP19, OPTN, RAB1A, MAD2L1, FZR1, RFWD2, E2F4, NUP35, NUP214, YWHAG, RUVBL1
10% 28d	7.89354	Cell Cycle / Checkpoint Control	229	6	ARPP19, MAD2L1, VCP, YWHAG, MKI67, ZBTB17
10%/5% 21d	23.0556	Ovarian Infertility Genes	32	4	NR5A1, ESR2, ZP3, INHA
10%/5% 21d	11.5603	Ca-dependent events	247	4	OPRM1, NR5A1, STAR, CYP11A1
10%/5% 28d	8.65262	Cell Cycle / Checkpoint Control	229	6	ARPP19, MAD2L1, VCP, MKI67, MLH1, ZBTB17
10%/5% 28d	8.39457	Signaling by BMP	48	3	TOB1, ZFYVE16, NUP214
5% 21d	15.5876	Biosynthesis of the N-glycan precursor (dolichol lipid-linked oligosaccharide, LLO) and transfer to a nascent protein	696	20	ARFGAP1, CTSG, GCNT3, EIF4B, ALG14, COQ2, RPL37, RPL19, RPL5, SRP9, ST3GAL4, LDHD, MUC17, PFDN1, TPP1, INHA, IGFBP1, ATP6AP2, SPHK1, F2
5% 21d	15.1885	Cell Cycle, Mitotic	538	17	ARPP19, CDK2, OPTN, RAB1A, CSNK2B, MAD2L1, CNTRL, PSMD11, CENPE, GINS2, E2F2, MCM10, SGOL1, NUP160, NUP214, SMC1B, RUVBL1
10% 21d	20.5758	Metabolism	1996	36	IMPAD1, UQCRQ, SLC10A2, GSTA1, PDP2, ALG14, CSAD, COQ2, PLCD4, UPP1, ACMSD, ACSL3, NT5C3A, MTMR2, MED20, ST3GAL4, FTCD, CBR1, CHST2, MUT, NAT2, KDSR, PTEN, HBA1, GNPDA2, GNAI1, NUDT5, NUP35, NUP214, CYP1B1, ATP6V1C1, UGT8, PI4K2B, MGST2, ABCG5, HADH
10% 21d	9.81914	RNA Polymerase I Promoter Opening	488	11	ARPP19, CTSG, RAB1A, DR1, CBX3, BRD1, GNAI1, NUP35, NUP214, MRGBP, RUVBL1
10% 21d	9.98598	ErbB4 Pathway	337	9	EREG, MAP3K13, PLCD4, IL1B, E2F4, E2F2, SOCS1, SOCS3, PTEN
10% 21d	9.63154	IL-9 Signaling Pathways	159	6	CDK2, IL15, VCP, SOCS1, SOCS3, PTEN
10% 21d	13.3682	Glioblastoma Multiforme	97	6	CDK2, PLCD4, FZD4, E2F4, E2F2, PTEN
10% 21d	8.94053	Chks in Checkpoint Regulation	175	6	ARPC3, CDK2, ERCC5, RAD23B, E2F4, E2F2
10% 21d	11.2469	Unfolded Protein Response	83	5	ARFGAP1, TPP1, IGFBP1, EDEM1, ZBTB17
10% 21d	8.69988	Chemical carcinogenesis	124	5	GSTA1, CBR1, NAT2, CYP1B1, MGST2
10% 21d	9.93211	Tryptophan metabolism	59	4	UBR5, ACMSD, CYP1B1, HADH
10% 21d	9.58645	Selected targets of GCR alpha	63	4	RASD1, IL1B, ELN, IGFBP1
10% 21d	8.81837	E2F transcription factor network	73	4	CDK2, E2F6, E2F4, E2F2
10% 21d	9.03593	Cell cycle Regulation of G1 S transition part 2	70	4	CDK2, E2F6, E2F4, E2F2
10% 21d	8.67879	Akt Signaling Pathway	75	4	CDK2, E2F4, E2F2, PTEN
10% 21d	10.8546	Regulation of Insulin-like Growth Factor (IGF) Transport and Uptake by Insulin-like Growth Factor Binding Proteins (IGFBPs)	21	3	CTSG, IGFBP1, F2
10% 21d	9.51991	AHR Pathway (wikipathways)	29	3	GSTA1, CYP1B1, IGFBP1
10% 28d	18.5949	Metabolism	1996	32	IMPAD1, UQCRQ, SLCO1B1, SLC10A2, GSTA1, ALG14, COQ2, DNMT1, ACSL3, DPEP2, MTMR2, MED20, ST3GAL4, FTCD, AK2, TSHB, CMPK2, LIPT1, MUT, NANP, POLR2L, POLR3C, KDSR, PTEN, NUP35, NUP214, ATP6V0A4, UGT8, PIP5K1A, PIGA, MGST2, HADH
10% 28d	11.2284	RNA Polymerase I Promoter Opening	488	11	ARPP19, TAF12, RAB1A, POLR2L, POLR3C, HIST1H2AH, NUP35, NUP214, HLA-DPB1, MRGBP, RUVBL1
10% 28d	8.7725	Epstein-Barr virus infection	202	6	EIF2AK2, POLR2L, POLR3C, NUP214, YWHAG, HLA-DPB1
10% 28d	11.361	Cell cycle	142	6	MAD2L1, FZR1, E2F6, E2F4, YWHAG, ZBTB17
10% 28d	6.74033	Integrated Pancreatic Cancer Pathway	194	5	EIF2AK2, CASP7, CAMP, E2F4, PTEN
10% 28d	8.29971	Rheumatoid arthritis	91	4	IL15, MMP1, HLA-DPB1, ATP6V0A4
10% 28d	12.1506	FOXA2 and FOXA3 transcription factor networks	44	4	PDX1, IGFBP1, HADH, F2
10% 28d	9.5131	Bile secretion	72	4	SLCO1B1, SLC10A2, SLC51B, AQP8
10% 28d	8.69504	Selected targets of HNF1	40	3	SLCO1B1, PDX1, IGFBP1
10% 28d	11.3529	Regulation of Insulin-like Growth Factor (IGF) Transport and Uptake by Insulin-like Growth Factor Binding Proteins (IGFBPs)	21	3	MMP1, IGFBP1, F2
10% 28d	9.23858	Phosphatases	35	3	DUSP4, PTEN, IGBP1
10% 28d	11.1584	C-MYC pathway	22	3	TAF12, ZBTB17, RUVBL1
10% 28d	9.12353	Busulfan Pathway, Pharmacodynamics	36	3	GSTA1, DPEP2, MGST2
10%/5% 21d	9.19593	Peptide ligand-binding receptors	653	5	OPRM1, GABRA6, CXCL13, PROK2, RRH
10%/5% 21d	14.4016	Ovarian steroidogenesis	51	3	STAR, HSD3B2, CYP11A1
10%/5% 21d	16.6701	Metabolism of steroid hormones and vitamin D	30	3	STAR, HSD3B2, CYP11A1
10%/5% 21d	11.9953	Corticotropin-releasing hormone	90	3	STAR, HSD3B2, CYP11A1
10%/5% 21d	8.69774	Nuclear Receptor transcription pathway	54	2	NR5A1, ESR2
10%/5% 28d	11.7543	Metabolism	1996	25	UQCRQ, SLC10A2, GSTA1, ALG14, COQ2, DNMT1, ACSL3, MTMR2, MED20, ST3GAL4, AK2, LIPT1, MUT, NANP, POLR2L, POLR3C, KDSR, PTEN, NUP214, CYP1B1, CYP2J2, UGT8, PIGA, MGST2, HADH
10%/5% 28d	10.5177	RNA Polymerase I Promoter Opening	488	10	ARPP19, TAF12, RAB1A, BRD1, POLR2L, POLR3C, NUP214, HLA-DPB1, MRGBP, RUVBL1
10%/5% 28d	11.1479	Tryptophan metabolism	59	4	UBR5, CYP1B1, CYP2J2, HADH
10%/5% 28d	11.5269	Legionellosis	55	4	RAB1A, CASP7, IL18, VCP
10%/5% 28d	12.7424	FOXA2 and FOXA3 transcription factor networks	44	4	PDX1, IGFBP1, HADH, F2
10%/5% 28d	11.6105	C-MYC pathway	22	3	TAF12, ZBTB17, RUVBL1
10%/5% 28d	9.56566	Busulfan Pathway, Pharmacodynamics	36	3	GSTA1, MLH1, MGST2
10%/5% 28d	10.4582	AHR Pathway (wikipathways)	29	3	GSTA1, CYP1B1, IGFBP1
5% 21d	30.1415	Metabolism	1996	50	SLC10A2, GCNT3, GALE, GSTA1, ALG14, ALAD, CSAD, COQ2, PLA2G4E, PLCD4, ACSL3, MTMR2, MED20, STAR, ST3GAL4, PSMD11, REV3L, DIO3, TCN2, CBR1, CHPF, CHST2, ADH5, NAT2, SORD, AMN, KDSR, PTEN, SGSH, HSD3B2, HSD17B10, GNPDA2, NUP160, NUDT5, NUP214, NQO1, CYP1B1, CYP11A1, CYP2J2, CYP1A1, ATP6V1C1, ATP5F1, UGT8, PI4K2B, MGST2, SPR, SPHK1, ABCG5, HAS3, HADH
5% 21d	9.83596	Disease	1088	22	TAF12, EREG, CNTRL, RPS6KB2, RPL37, RPL19, RPL5, ST3GAL4, PSMD11, TCN2, CHPF, CHST2, PARP1, AMN, APH1A, PTEN, SGSH, NUP160, NUP214, HLA-A, ATP6V1C1, HAS3
5% 21d	11.4414	RNA Polymerase I Promoter Opening	488	14	ARPP19, BDNF, CTSG, TADA3, TAF12, RAB1A, C8A, CBX3, BRD1, NUP160, NUP214, KANSL2, MRGBP, RUVBL1
5% 21d	10.5415	Biological oxidations	241	9	GSTA1, CHST2, NAT2, NQO1, CYP1B1, CYP11A1, CYP2J2, CYP1A1, MGST2
5% 21d	8.93242	Regulation of Actin Cytoskeleton	230	8	ARHGAP35, ARPC3, RASSF7, ITGB8, LIMK1, MYLK, GIT1, F2
5% 21d	10.1225	TNF Signaling	155	7	BDNF, CASP14, MAP3K13, PARP3, PARP1, TNFRSF10C, HLA-A
5% 21d	20.1195	Ovarian steroidogenesis	51	7	PLA2G4E, STAR, HSD3B2, CYP1B1, CYP11A1, CYP2J2, CYP1A1
5% 21d	12.0114	Chemical carcinogenesis	124	7	GSTA1, CBR1, ADH5, NAT2, CYP1B1, CYP1A1, MGST2
5% 21d	9.12762	Transcription Ligand Dependent Transcription of Retinoid Target genes	129	6	GTF2H5, TADA3, TAF12, RARA, MED20, PSMD11
5% 21d	11.7093	Fc gamma R-mediated phagocytosis	91	6	ARPC3, MARCKSL1, RPS6KB2, PLA2G4E, LIMK1, SPHK1
5% 21d	11.8785	Arachidonic acid metabolism	89	6	PLA2G4E, CBR1, CYP1B1, CYP2J2, CYP1A1, MGST2
5% 21d	20.8861	AHR Pathway (wikipathways)	29	6	GSTA1, AHR, NQO1, CYP1B1, CYP1A1, IGFBP1
5% 21d	11.6557	Tryptophan metabolism	59	5	HSD17B10, CYP1B1, CYP2J2, CYP1A1, HADH
5% 21d	8.95943	Corticotropin-releasing hormone	90	5	KRT1, STAR, PARP1, HSD3B2, CYP11A1
5% 21d	10.1057	Akt Signaling Pathway	75	5	CDK2, EIF4B, RPS6KB2, E2F2, PTEN
5% 21d	11.7189	Ovarian Infertility Genes	32	4	NR5A1, ESR2, ZP3, INHA
5% 21d	9.70469	Regulation of Insulin-like Growth Factor (IGF) Transport and Uptake by Insulin-like Growth Factor Binding Proteins (IGFBPs)	21	3	CTSG, IGFBP1, F2
5% 21d	9.33152	Estrogen metabolism	23	3	NQO1, CYP1B1, CYP1A1
5% 28d	12.7767	Peptide ligand-binding receptors	653	5	GABRA2, CHRNG, CHRNA2, OR14J1, GPR83
5% 28d	9.30654	Transmission across Chemical Synapses	293	3	GABRA2, CHRNG, CHRNA2
5% 28d	9.66366	Calcium channels	65	2	CHRNG, CHRNA2
5% 28d	13.8596	Activation of Nicotinic Acetylcholine Receptors	15	2	CHRNG, CHRNA2
In vivo GENES loaded in GeneAnalitics
	Symbol	Full Name	GeneCards URL	Aliases
	AADACL2	Arylacetamide Deacetylase Like 2	http://www.genecards.org/cgi-bin/carddisp.pl?gene=AADACL2
	ABCF3	ATP Binding Cassette Subfamily F Member 3	http://www.genecards.org/cgi-bin/carddisp.pl?gene=ABCF3	EST201864
	ABCG5	ATP Binding Cassette Subfamily G Member 5	http://www.genecards.org/cgi-bin/carddisp.pl?gene=ABCG5	STSL, sterolin-1
	ABI2	Abl Interactor 2	http://www.genecards.org/cgi-bin/carddisp.pl?gene=ABI2	ABI-2, ABI2B, AIP-1, SSH3BP2, argBP1, argBPIA, argBPIB, AblBP3
	ABI3	ABI Family Member 3	http://www.genecards.org/cgi-bin/carddisp.pl?gene=ABI3	SSH3BP3, NESH
	ABLIM1	Actin Binding LIM Protein 1	http://www.genecards.org/cgi-bin/carddisp.pl?gene=ABLIM1	LIMATIN, ABLIM, LIMAB1, abLIM-1, KIAA0059
	ACAP2	ArfGAP With Coiled-Coil, Ankyrin Repeat And PH Domains 2	http://www.genecards.org/cgi-bin/carddisp.pl?gene=ACAP2	CENTB2, centaurin-beta-2, CNT-B2, KIAA0041
	ACMSD	Aminocarboxymuconate Semialdehyde Decarboxylase	http://www.genecards.org/cgi-bin/carddisp.pl?gene=ACMSD
	ACOD1	Aconitate Decarboxylase 1	http://www.genecards.org/cgi-bin/carddisp.pl?gene=ACOD1	IRG1, CAD
	ACOT13	Acyl-CoA Thioesterase 13	http://www.genecards.org/cgi-bin/carddisp.pl?gene=ACOT13	HT012, PNAS-27, THEM2
	ACSF3	Acyl-CoA Synthetase Family Member 3	http://www.genecards.org/cgi-bin/carddisp.pl?gene=ACSF3
	ACSL3	Acyl-CoA Synthetase Long-Chain Family Member 3	http://www.genecards.org/cgi-bin/carddisp.pl?gene=ACSL3	PRO2194, FACL3, ACS3, LACS3
	ACTB	Actin Beta	http://www.genecards.org/cgi-bin/carddisp.pl?gene=ACTB	BRWS1, PS1TP5BP1, Beta-actin
	ACTRT2	Actin Related Protein T2	http://www.genecards.org/cgi-bin/carddisp.pl?gene=ACTRT2	ARPT2, Arp-T2, HARPM2, ARPM2
	ADAP1	ArfGAP With Dual PH Domains 1	http://www.genecards.org/cgi-bin/carddisp.pl?gene=ADAP1	GCS1L, centaurin-alpha, centaurin-alpha-1, cnt-a1, p42IP4, CENTA1
	ADH5	Alcohol Dehydrogenase 5 (Class III), Chi Polypeptide	http://www.genecards.org/cgi-bin/carddisp.pl?gene=ADH5	FALDH, GSH-FDH, ADH-3, GSNOR, HEL-S-60p, FDH, ADHX
	ADNP	Activity Dependent Neuroprotector Homeobox	http://www.genecards.org/cgi-bin/carddisp.pl?gene=ADNP	HVDAS, MRD28, ADNP1, KIAA0784
	AFG3L2	AFG3 Like Matrix AAA Peptidase Subunit 2	http://www.genecards.org/cgi-bin/carddisp.pl?gene=AFG3L2	SPAX5, SCA28
	AGMO	Alkylglycerol Monooxygenase	http://www.genecards.org/cgi-bin/carddisp.pl?gene=AGMO	TMEM195
	AGR3	Anterior Gradient 3, Protein Disulphide Isomerase Family Member	http://www.genecards.org/cgi-bin/carddisp.pl?gene=AGR3	HAG3, AG-3, AG3, BCMP11, PDIA18, hAG-3
	AGRN	Agrin	http://www.genecards.org/cgi-bin/carddisp.pl?gene=AGRN	agrin, CMS8, CMSPPD
	AHDC1	AT-Hook DNA Binding Motif Containing 1	http://www.genecards.org/cgi-bin/carddisp.pl?gene=AHDC1	MRD25
	AHR	Aryl Hydrocarbon Receptor	http://www.genecards.org/cgi-bin/carddisp.pl?gene=AHR	bHLHe76, AH-receptor, AhR
	AHSA1	Activator Of Hsp90 ATPase Activity 1	http://www.genecards.org/cgi-bin/carddisp.pl?gene=AHSA1	hAha1, C14orf3, AHA1, p38
	AIM1L	Absent In Melanoma 1-Like	http://www.genecards.org/cgi-bin/carddisp.pl?gene=AIM1L	CRYBG2
	AK2	Adenylate Kinase 2	http://www.genecards.org/cgi-bin/carddisp.pl?gene=AK2	ADK2
	AKR1C1	Aldo-Keto Reductase Family 1 Member C1	http://www.genecards.org/cgi-bin/carddisp.pl?gene=AKR1C1	2-ALPHA-HSD, 20-ALPHA-HSD, C9, DD1, H-37, HAKRC, MBAB, DDH1, DD1/DD2, DDH, HBAB
	AKR1C8P	Aldo-Keto Reductase Family 1 Member C8, Pseudogene	http://www.genecards.org/cgi-bin/carddisp.pl?gene=AKR1C8P	AKR1CL1
	ALAD	Aminolevulinate Dehydratase	http://www.genecards.org/cgi-bin/carddisp.pl?gene=ALAD	PBGS, ALADH
	ALCAM	Activated Leukocyte Cell Adhesion Molecule	http://www.genecards.org/cgi-bin/carddisp.pl?gene=ALCAM	CD166, MEMD
	ALG14	ALG14, UDP-N-Acetylglucosaminyltransferase Subunit	http://www.genecards.org/cgi-bin/carddisp.pl?gene=ALG14	CMS15
	AMH	Anti-Mullerian Hormone	http://www.genecards.org/cgi-bin/carddisp.pl?gene=AMH	MIF, MIS
	AMN	Amnion Associated Transmembrane Protein	http://www.genecards.org/cgi-bin/carddisp.pl?gene=AMN	amnionless, PRO1028
	ANAPC16	Anaphase Promoting Complex Subunit 16	http://www.genecards.org/cgi-bin/carddisp.pl?gene=ANAPC16	MSAG, bA570G20.3, C10orf104, APC16, CENP-27
	ANGPTL4	Angiopoietin Like 4	http://www.genecards.org/cgi-bin/carddisp.pl?gene=ANGPTL4	Arp4, hARP, FIAF, NL2, TGQTL, UNQ171, pp1158, HFARP, PGAR
	ANKRD26	Ankyrin Repeat Domain 26	http://www.genecards.org/cgi-bin/carddisp.pl?gene=ANKRD26	bA145E8.1, THC2, KIAA1074
	ANO1	Anoctamin 1	http://www.genecards.org/cgi-bin/carddisp.pl?gene=ANO1	anoctamin-1, ORAOV2, TMEM16A, DOG1, TAOS2
	ANXA2	Annexin A2	http://www.genecards.org/cgi-bin/carddisp.pl?gene=ANXA2	CAL1H, LPC2D, PAP-IV, ANX2L4, HEL-S-270, LIP2, LPC2, P36, annexin-2, chromobindin-8, ANX2
	ANXA7	Annexin A7	http://www.genecards.org/cgi-bin/carddisp.pl?gene=ANXA7	SYNEXIN, annexin-7, ANX7, SNX
	ANXA8	Annexin A8	http://www.genecards.org/cgi-bin/carddisp.pl?gene=ANXA8	CH17-360D5.2, annexin-8, ANX8, VAC-beta
	AP1S3	Adaptor Related Protein Complex 1 Sigma 3 Subunit	http://www.genecards.org/cgi-bin/carddisp.pl?gene=AP1S3	PSORS15, Sigma1C-adaptin
	AP4E1	Adaptor Related Protein Complex 4 Epsilon 1 Subunit	http://www.genecards.org/cgi-bin/carddisp.pl?gene=AP4E1	CPSQ4, SPG51, STUT1, epsilon-adaptin
	APH1A	Aph-1 Homolog A, Gamma-Secretase Subunit	http://www.genecards.org/cgi-bin/carddisp.pl?gene=APH1A	6530402N02Rik, APH-1, APH-1A, CGI-78, aph-1alpha, PSF
	APOH	Apolipoprotein H	http://www.genecards.org/cgi-bin/carddisp.pl?gene=APOH	BG, B2GP1, apo-H, beta(2)GPI, B2G1, B2GPI
	APOPT1	Apoptogenic 1, Mitochondrial	http://www.genecards.org/cgi-bin/carddisp.pl?gene=APOPT1	APOP, C14orf153, APOP1, APOP-1
	AQP8	Aquaporin 8	http://www.genecards.org/cgi-bin/carddisp.pl?gene=AQP8	aquaporin-8, AQP-8
	ARFGEF1	ADP Ribosylation Factor Guanine Nucleotide Exchange Factor 1	http://www.genecards.org/cgi-bin/carddisp.pl?gene=ARFGEF1	P200, ARFGEP1, BIG1
	ARHGAP11A	Rho GTPase Activating Protein 11A	http://www.genecards.org/cgi-bin/carddisp.pl?gene=ARHGAP11A	KIAA0013
	ARHGAP35	Rho GTPase Activating Protein 35	http://www.genecards.org/cgi-bin/carddisp.pl?gene=ARHGAP35	P190-A, P190A, p190ARhoGAP, p190RhoGAP, GRLF1, GRF-1, GRF1, KIAA1722
	ARHGAP5	Rho GTPase Activating Protein 5	http://www.genecards.org/cgi-bin/carddisp.pl?gene=ARHGAP5	RhoGAP5, p190BRhoGAP, GFI2, p190-B
	ARID2	AT-Rich Interaction Domain 2	http://www.genecards.org/cgi-bin/carddisp.pl?gene=ARID2	P200, zipzap, zipzap/p200, BAF200, KIAA1557
	ARID4A	AT-Rich Interaction Domain 4A	http://www.genecards.org/cgi-bin/carddisp.pl?gene=ARID4A	RBP-1, RBBP1, RBBP-1, RBP1
	ARIH2	Ariadne RBR E3 Ubiquitin Protein Ligase 2	http://www.genecards.org/cgi-bin/carddisp.pl?gene=ARIH2	ARI2, TRIAD1, ARI-2
	ARL14	ADP Ribosylation Factor Like GTPase 14	http://www.genecards.org/cgi-bin/carddisp.pl?gene=ARL14	ARF7
	ARL9	ADP Ribosylation Factor Like GTPase 9	http://www.genecards.org/cgi-bin/carddisp.pl?gene=ARL9
	ARMC2	Armadillo Repeat Containing 2	http://www.genecards.org/cgi-bin/carddisp.pl?gene=ARMC2	bA787I22.1
	ARPC1A	Actin Related Protein 2/3 Complex Subunit 1A	http://www.genecards.org/cgi-bin/carddisp.pl?gene=ARPC1A	Arc40, HEL-68, HEL-S-307, SOP2Hs, SOP2L
	ARPC1B	Actin Related Protein 2/3 Complex Subunit 1B	http://www.genecards.org/cgi-bin/carddisp.pl?gene=ARPC1B	p40-ARC, ARC41, p41-ARC
	ARPC3	Actin Related Protein 2/3 Complex Subunit 3	http://www.genecards.org/cgi-bin/carddisp.pl?gene=ARPC3	p21-Arc, ARC21
	ARPP19	CAMP Regulated Phosphoprotein 19	http://www.genecards.org/cgi-bin/carddisp.pl?gene=ARPP19	ARPP-19, ENSAL, ARPP-16, ARPP16
	ART1	ADP-Ribosyltransferase 1	http://www.genecards.org/cgi-bin/carddisp.pl?gene=ART1	ART2, CD296, RT6, ARTC1
	ASCC3	Activating Signal Cointegrator 1 Complex Subunit 3	http://www.genecards.org/cgi-bin/carddisp.pl?gene=ASCC3	RNAH, HELIC1, ASC1p200
	ASH1L	ASH1 Like Histone Lysine Methyltransferase	http://www.genecards.org/cgi-bin/carddisp.pl?gene=ASH1L	ASH1L1, KMT2H, KIAA1420, huASH1, ASH1
	ASPH	Aspartate Beta-Hydroxylase	http://www.genecards.org/cgi-bin/carddisp.pl?gene=ASPH	AAH, CASQ2BP1, FDLAB, HAAH, JCTN, BAH, junctate, junctin, humbug
	ATAD2B	ATPase Family, AAA Domain Containing 2B	http://www.genecards.org/cgi-bin/carddisp.pl?gene=ATAD2B	KIAA1240
	ATAD5	ATPase Family, AAA Domain Containing 5	http://www.genecards.org/cgi-bin/carddisp.pl?gene=ATAD5	FRAG1, C17orf41, ELG1
	ATF2	Activating Transcription Factor 2	http://www.genecards.org/cgi-bin/carddisp.pl?gene=ATF2	CRE-BP1, TREB7, CREB2, CREB-2, HB16, CREBP1
	ATF3	Activating Transcription Factor 3	http://www.genecards.org/cgi-bin/carddisp.pl?gene=ATF3
	ATM	ATM Serine/Threonine Kinase	http://www.genecards.org/cgi-bin/carddisp.pl?gene=ATM	AT1, ATE, TEL1, TELO1, ATA, ATC, ATD, ATDC
	ATP2B1	ATPase Plasma Membrane Ca2+ Transporting 1	http://www.genecards.org/cgi-bin/carddisp.pl?gene=ATP2B1	PMCA1kb, PMCA1
	ATP5F1	ATP Synthase, H+ Transporting, Mitochondrial Fo Complex Subunit B1	http://www.genecards.org/cgi-bin/carddisp.pl?gene=ATP5F1	PIG47
	ATP5G3	ATP Synthase, H+ Transporting, Mitochondrial Fo Complex Subunit C3 (Subunit 9)	http://www.genecards.org/cgi-bin/carddisp.pl?gene=ATP5G3	P3
	ATP6AP2	ATPase H+ Transporting Accessory Protein 2	http://www.genecards.org/cgi-bin/carddisp.pl?gene=ATP6AP2	APT6M8-9, HT028, M8-9, MRXE, MRXSH, MSTP009, PRR, RENR, XMRE, XPDS, ATP6IP2, ATP6M8-9, ELDF10, N14F, CAPER
	ATP6V0A4	ATPase H+ Transporting V0 Subunit A4	http://www.genecards.org/cgi-bin/carddisp.pl?gene=ATP6V0A4	A4, Stv1, Vph1, RDRTA2, RTADR, VPP2, RTA1C, ATP6N1B, ATP6N2
	ATP6V1C1	ATPase H+ Transporting V1 Subunit C1	http://www.genecards.org/cgi-bin/carddisp.pl?gene=ATP6V1C1	ATP6D, Vma5, VATC, ATP6C
	ATRX	ATRX, Chromatin Remodeler	http://www.genecards.org/cgi-bin/carddisp.pl?gene=ATRX	ATR2, MRXHF1, SFM1, SHS, ZNF-HX, JMS, MRX52, RAD54, RAD54L, XH2, XNP
	AXL	AXL Receptor Tyrosine Kinase	http://www.genecards.org/cgi-bin/carddisp.pl?gene=AXL	ARK, JTK11, Tyro7, UFO
	B3GALT1	Beta-1,3-Galactosyltransferase 1	http://www.genecards.org/cgi-bin/carddisp.pl?gene=B3GALT1	beta3Gal-T1, beta3GalT1
	BAG3	BCL2 Associated Athanogene 3	http://www.genecards.org/cgi-bin/carddisp.pl?gene=BAG3	CAIR-1, MFM6, BAG-3, BIS
	BAZ1A	Bromodomain Adjacent To Zinc Finger Domain 1A	http://www.genecards.org/cgi-bin/carddisp.pl?gene=BAZ1A	WALp1, ACF1, WCRF180, hACF1, hWALp1
	BAZ2B	Bromodomain Adjacent To Zinc Finger Domain 2B	http://www.genecards.org/cgi-bin/carddisp.pl?gene=BAZ2B	WALp4, KIAA1476, hWALp4
	BDNF	Brain Derived Neurotrophic Factor	http://www.genecards.org/cgi-bin/carddisp.pl?gene=BDNF	neurotrophin, ANON2, BULN2, abrineurin
	BDP1	B Double Prime 1, Subunit Of RNA Polymerase III Transcription Initiation Factor IIIB	http://www.genecards.org/cgi-bin/carddisp.pl?gene=BDP1	TAF3B1, TFNR, TFIIIB150, KIAA1241, KIAA1689, TFIIIB, TFIIIB90, TFC5, HSA238520
	BEAN1	Brain Expressed, Associated With NEDD4, 1	http://www.genecards.org/cgi-bin/carddisp.pl?gene=BEAN1	SCA31, BEAN
	BEND7	BEN Domain Containing 7	http://www.genecards.org/cgi-bin/carddisp.pl?gene=BEND7	C10orf30
	BID	BH3 Interacting Domain Death Agonist	http://www.genecards.org/cgi-bin/carddisp.pl?gene=BID	FP497
	BIRC3	Baculoviral IAP Repeat Containing 3	http://www.genecards.org/cgi-bin/carddisp.pl?gene=BIRC3	AIP1, CIAP2, HAIP1, HIAP1, IAP-1, MALT2, c-IAP2, API2, MIHC, RNF49, hIAP-1
	BIRC6	Baculoviral IAP Repeat Containing 6	http://www.genecards.org/cgi-bin/carddisp.pl?gene=BIRC6	apollon, BRUCE, KIAA1289
	BLOC1S2	Biogenesis Of Lysosomal Organelles Complex 1 Subunit 2	http://www.genecards.org/cgi-bin/carddisp.pl?gene=BLOC1S2	BORCS2, CEAP11, BLOS2, CEAP
	BLOC1S3	Biogenesis Of Lysosomal Organelles Complex 1 Subunit 3	http://www.genecards.org/cgi-bin/carddisp.pl?gene=BLOC1S3	HPS8, RP, BLOS3
	BMPR1A	Bone Morphogenetic Protein Receptor Type 1A	http://www.genecards.org/cgi-bin/carddisp.pl?gene=BMPR1A	10q23del, CD292, ACVRLK3, ALK-3, ALK3, BMPR-1A, SKR5
	BNIP3L	BCL2 Interacting Protein 3 Like	http://www.genecards.org/cgi-bin/carddisp.pl?gene=BNIP3L	BNIP3a, NIP3L, NIX, BNIP3H
	BOD1L1	Biorientation Of Chromosomes In Cell Division 1 Like 1	http://www.genecards.org/cgi-bin/carddisp.pl?gene=BOD1L1	BOD1L, FAM44A, KIAA1327
	BORCS6	BLOC-1 Related Complex Subunit 6	http://www.genecards.org/cgi-bin/carddisp.pl?gene=BORCS6	lyspersin, PRO2472, C17orf59
	BPIFA1	BPI Fold Containing Family A Member 1	http://www.genecards.org/cgi-bin/carddisp.pl?gene=BPIFA1	bA49G10.5, PLUNC, LUNX, NASG, SPLUNC1, SPURT
	BRD1	Bromodomain Containing 1	http://www.genecards.org/cgi-bin/carddisp.pl?gene=BRD1	BR140-like, BRPF1, BRL, BRPF2
	BRWD3	Bromodomain And WD Repeat Domain Containing 3	http://www.genecards.org/cgi-bin/carddisp.pl?gene=BRWD3	BRODL, MRX93
	C11orf71	Chromosome 11 Open Reading Frame 71	http://www.genecards.org/cgi-bin/carddisp.pl?gene=C11orf71	URLC7
	C15orf40	Chromosome 15 Open Reading Frame 40	http://www.genecards.org/cgi-bin/carddisp.pl?gene=C15orf40
	C19orf12	Chromosome 19 Open Reading Frame 12	http://www.genecards.org/cgi-bin/carddisp.pl?gene=C19orf12	NBIA4, SPG43, NBIA3
	C1QTNF5	C1q And Tumor Necrosis Factor Related Protein 5	http://www.genecards.org/cgi-bin/carddisp.pl?gene=C1QTNF5	myonectin, CTRP5
	C1S	Complement C1s	http://www.genecards.org/cgi-bin/carddisp.pl?gene=C1S
	C2orf40	Chromosome 2 Open Reading Frame 40	http://www.genecards.org/cgi-bin/carddisp.pl?gene=C2orf40	augurin, ECRG4
	C2orf66	Chromosome 2 Open Reading Frame 66	http://www.genecards.org/cgi-bin/carddisp.pl?gene=C2orf66	IIDS6411, UNQ6411
	C4orf33	Chromosome 4 Open Reading Frame 33	http://www.genecards.org/cgi-bin/carddisp.pl?gene=C4orf33
	C5orf51	Chromosome 5 Open Reading Frame 51	http://www.genecards.org/cgi-bin/carddisp.pl?gene=C5orf51
	C8A	Complement C8 Alpha Chain	http://www.genecards.org/cgi-bin/carddisp.pl?gene=C8A
	C9orf85	Chromosome 9 Open Reading Frame 85	http://www.genecards.org/cgi-bin/carddisp.pl?gene=C9orf85
	CA10	Carbonic Anhydrase 10	http://www.genecards.org/cgi-bin/carddisp.pl?gene=CA10	CA-RPX, CARPX, HUCEP-15
	CACNA2D1	Calcium Voltage-Gated Channel Auxiliary Subunit Alpha2delta 1	http://www.genecards.org/cgi-bin/carddisp.pl?gene=CACNA2D1	lncRNA-N3, CACNA2, LINC01112, CACNL2A, CCHL2A, MHS3
	CALHM2	Calcium Homeostasis Modulator 2	http://www.genecards.org/cgi-bin/carddisp.pl?gene=CALHM2	FAM26B
	CAMK1	Calcium/Calmodulin Dependent Protein Kinase I	http://www.genecards.org/cgi-bin/carddisp.pl?gene=CAMK1	CAMKI, caM-KI, caMKI-alpha
	CAMP	Cathelicidin Antimicrobial Peptide	http://www.genecards.org/cgi-bin/carddisp.pl?gene=CAMP	CAP18, CAP-18, LL37, FALL39, hCAP-18, HSD26, FALL-39, CRAMP
	CAP2	CAP, Adenylate Cyclase-Associated Protein, 2 (Yeast)	http://www.genecards.org/cgi-bin/carddisp.pl?gene=CAP2	2810452G09Rik
	CAPRIN2	Caprin Family Member 2	http://www.genecards.org/cgi-bin/carddisp.pl?gene=CAPRIN2	EEG-1, caprin-2, C1QDC1, EEG1, RNG140, KIAA1873
	CARS	Cysteinyl-TRNA Synthetase	http://www.genecards.org/cgi-bin/carddisp.pl?gene=CARS	CARS1, CYSRS, MGC:11246
	CASC4	Cancer Susceptibility Candidate 4	http://www.genecards.org/cgi-bin/carddisp.pl?gene=CASC4	H63
	CASP14	Caspase 14	http://www.genecards.org/cgi-bin/carddisp.pl?gene=CASP14	caspase-14, CASP-14
	CASP2	Caspase 2	http://www.genecards.org/cgi-bin/carddisp.pl?gene=CASP2	PPP1R57, caspase-2, NEDD2, CASP-2, ICH1, NEDD-2
	CASP7	Caspase 7	http://www.genecards.org/cgi-bin/carddisp.pl?gene=CASP7	LICE2, caspase-7, CASP-7, CMH-1, ICE-LAP3, MCH3
	CASP8AP2	Caspase 8 Associated Protein 2	http://www.genecards.org/cgi-bin/carddisp.pl?gene=CASP8AP2	CED-4, FLASH, RIP25, KIAA1315
	CAV1	Caveolin 1	http://www.genecards.org/cgi-bin/carddisp.pl?gene=CAV1	CAV, BSCL3, CGL3, LCCNS, MSTP085, PPH3, VIP21, caveolin-1
	CBR1	Carbonyl Reductase 1	http://www.genecards.org/cgi-bin/carddisp.pl?gene=CBR1	hCBR1, CBR, SDR21C1, CRN
	CBX3	Chromobox 3	http://www.genecards.org/cgi-bin/carddisp.pl?gene=CBX3	HP1-GAMMA, HP1Hs-gamma, HECH
	CBX8	Chromobox 8	http://www.genecards.org/cgi-bin/carddisp.pl?gene=CBX8	PC3, RC1, hPc3
	CCAR1	Cell Division Cycle And Apoptosis Regulator 1	http://www.genecards.org/cgi-bin/carddisp.pl?gene=CCAR1	CARP-1, CARP1, DIS
	CCDC27	Coiled-Coil Domain Containing 27	http://www.genecards.org/cgi-bin/carddisp.pl?gene=CCDC27
	CCER1	Coiled-Coil Glutamate Rich Protein 1	http://www.genecards.org/cgi-bin/carddisp.pl?gene=CCER1	C12orf12
	CCK	Cholecystokinin	http://www.genecards.org/cgi-bin/carddisp.pl?gene=CCK	cholecystokinin, prepro-cholecystokinin
	CCNT2	Cyclin T2	http://www.genecards.org/cgi-bin/carddisp.pl?gene=CCNT2	CYCT2, cyclin-T2
	CCPG1	Cell Cycle Progression 1	http://www.genecards.org/cgi-bin/carddisp.pl?gene=CCPG1	CPR8, CCP8, KIAA1254
	CCS	Copper Chaperone For Superoxide Dismutase	http://www.genecards.org/cgi-bin/carddisp.pl?gene=CCS
	CCSER2	Coiled-Coil Serine Rich Protein 2	http://www.genecards.org/cgi-bin/carddisp.pl?gene=CCSER2	KIAA1128, Gcap14, bA486O22.1, FAM190B
	CD163	CD163 Molecule	http://www.genecards.org/cgi-bin/carddisp.pl?gene=CD163	MM130, SCARI1, M130
	CD200	CD200 Molecule	http://www.genecards.org/cgi-bin/carddisp.pl?gene=CD200	MRC, OX-2, MOX1, MOX2
	CD300A	CD300a Molecule	http://www.genecards.org/cgi-bin/carddisp.pl?gene=CD300A	IRC1/IRC2, IRp60, CMRF-35H, CMRF35H9, IRC1, IRC2, CLM-8, CMRF-35-H9, CMRF35-H, CMRF35-H9, CMRF35H, IGSF12
	CDC27	Cell Division Cycle 27	http://www.genecards.org/cgi-bin/carddisp.pl?gene=CDC27	HNUC, NUC2, D0S1430E, D17S978E, ANAPC3, APC3, CDC27Hs, H-NUC
	CDK2	Cyclin Dependent Kinase 2	http://www.genecards.org/cgi-bin/carddisp.pl?gene=CDK2	p33(CDK2), CDKN2
	CDPF1	Cysteine Rich DPF Motif Domain Containing 1	http://www.genecards.org/cgi-bin/carddisp.pl?gene=CDPF1	C22orf40
	CDR2	Cerebellar Degeneration Related Protein 2	http://www.genecards.org/cgi-bin/carddisp.pl?gene=CDR2	CDR62, Yo, PCD17
	CEND1	Cell Cycle Exit And Neuronal Differentiation 1	http://www.genecards.org/cgi-bin/carddisp.pl?gene=CEND1	BM88
	CENPE	Centromere Protein E	http://www.genecards.org/cgi-bin/carddisp.pl?gene=CENPE	KIF10, MCPH13, PPP1R61, CENP-E
	CENPF	Centromere Protein F	http://www.genecards.org/cgi-bin/carddisp.pl?gene=CENPF	mitosin, CENF, CILD31, PRO1779, STROMS, hcp-1, CENP-F
	CEP152	Centrosomal Protein 152	http://www.genecards.org/cgi-bin/carddisp.pl?gene=CEP152	asterless, MCPH4, MCPH9, SCKL5, Cep152, KIAA0912
	CEP350	Centrosomal Protein 350	http://www.genecards.org/cgi-bin/carddisp.pl?gene=CEP350	GM133, CAP350, Cep350, KIAA0480
	CFC1B	Cripto, FRL-1, Cryptic Family 1B	http://www.genecards.org/cgi-bin/carddisp.pl?gene=CFC1B
	CFD	Complement Factor D	http://www.genecards.org/cgi-bin/carddisp.pl?gene=CFD	adipsin, ADN, DF, PFD
	CHAF1B	Chromatin Assembly Factor 1 Subunit B	http://www.genecards.org/cgi-bin/carddisp.pl?gene=CHAF1B	CAF-1, CAF1, CAF-IP60, CAF1A, MPHOSPH7, MPP7, CAF1P60
	CHD1	Chromodomain Helicase DNA Binding Protein 1	http://www.genecards.org/cgi-bin/carddisp.pl?gene=CHD1	CHD-1
	CHD2	Chromodomain Helicase DNA Binding Protein 2	http://www.genecards.org/cgi-bin/carddisp.pl?gene=CHD2	EEOC, CHD-2
	CHD9	Chromodomain Helicase DNA Binding Protein 9	http://www.genecards.org/cgi-bin/carddisp.pl?gene=CHD9	proteinx0008, AD013, CHD-9, CReMM, KISH2, PRIC320, KIAA0308
	CHDH	Choline Dehydrogenase	http://www.genecards.org/cgi-bin/carddisp.pl?gene=CHDH	CDH, CHD
	CHM	CHM, Rab Escort Protein 1	http://www.genecards.org/cgi-bin/carddisp.pl?gene=CHM	GGTA, HSD-32, DXS540, TCD, REP-1, REP1
	CHPF	Chondroitin Polymerizing Factor	http://www.genecards.org/cgi-bin/carddisp.pl?gene=CHPF	CSS2, CHSY2, ChPF
	CHRNA2	Cholinergic Receptor Nicotinic Alpha 2 Subunit	http://www.genecards.org/cgi-bin/carddisp.pl?gene=CHRNA2
	CHRNG	Cholinergic Receptor Nicotinic Gamma Subunit	http://www.genecards.org/cgi-bin/carddisp.pl?gene=CHRNG	ACHRG
	CHST14	Carbohydrate Sulfotransferase 14	http://www.genecards.org/cgi-bin/carddisp.pl?gene=CHST14	HNK1ST, ATCS, EDSMC1, D4ST1, D4ST-1, hD4ST1
	CHST2	Carbohydrate Sulfotransferase 2	http://www.genecards.org/cgi-bin/carddisp.pl?gene=CHST2	C6ST, GST2, HEL-S-75, glcNAc6ST-1, GST-2, Gn6ST-1, GN6ST
	CISD1	CDGSH Iron Sulfur Domain 1	http://www.genecards.org/cgi-bin/carddisp.pl?gene=CISD1	MDS029, mitoNEET, C10orf70, ZCD1
	CISD2	CDGSH Iron Sulfur Domain 2	http://www.genecards.org/cgi-bin/carddisp.pl?gene=CISD2	WFS2, ZCD2, ERIS, Miner1, NAF-1, CDGSH2
	CLDN12	Claudin 12	http://www.genecards.org/cgi-bin/carddisp.pl?gene=CLDN12	claudin-12
	CLDN2	Claudin 2	http://www.genecards.org/cgi-bin/carddisp.pl?gene=CLDN2	claudin-2, SP82
	CLTA	Clathrin Light Chain A	http://www.genecards.org/cgi-bin/carddisp.pl?gene=CLTA	LCA
	CMC1	C-X9-C Motif Containing 1	http://www.genecards.org/cgi-bin/carddisp.pl?gene=CMC1	cmc1p, C3orf68
	CMPK2	Cytidine/Uridine Monophosphate Kinase 2	http://www.genecards.org/cgi-bin/carddisp.pl?gene=CMPK2	NDK, TMPK2, TYKi, UMP-CMPK2
	CNBP	CCHC-Type Zinc Finger Nucleic Acid Binding Protein	http://www.genecards.org/cgi-bin/carddisp.pl?gene=CNBP	CNBP1, PROMM, ZCCHC22, DM2, ZNF9, RNF163
	CNN2	Calponin 2	http://www.genecards.org/cgi-bin/carddisp.pl?gene=CNN2	calponin-2
	CNTNAP2	Contactin Associated Protein-Like 2	http://www.genecards.org/cgi-bin/carddisp.pl?gene=CNTNAP2	CASPR2, KIAA0868, CDFE, PTHSL1, AUTS15, NRXN4
	CNTRL	Centriolin	http://www.genecards.org/cgi-bin/carddisp.pl?gene=CNTRL	Cep110, CEP1, centriolin, FAN, bA165P4.1
	COL27A1	Collagen Type XXVII Alpha 1 Chain	http://www.genecards.org/cgi-bin/carddisp.pl?gene=COL27A1	STLS, KIAA1870
	COLCA2	Colorectal Cancer Associated 2	http://www.genecards.org/cgi-bin/carddisp.pl?gene=COLCA2	CASC13, C11orf93, LOH11CR1G
	COMMD3	COMM Domain Containing 3	http://www.genecards.org/cgi-bin/carddisp.pl?gene=COMMD3	C10orf8, BUP
	COMMD6	COMM Domain Containing 6	http://www.genecards.org/cgi-bin/carddisp.pl?gene=COMMD6	Acrg
	COPS2	COP9 Signalosome Subunit 2	http://www.genecards.org/cgi-bin/carddisp.pl?gene=COPS2	ALIEN, CSN2, SGN2, TRIP-15, TRIP15
	COQ10A	Coenzyme Q10A	http://www.genecards.org/cgi-bin/carddisp.pl?gene=COQ10A
	COQ2	Coenzyme Q2, Polyprenyltransferase	http://www.genecards.org/cgi-bin/carddisp.pl?gene=COQ2	MSA1, CL640, PHB:PPT, PHB:polyprenyltransferase, Para-hydroxybenzoate--polyprenyltransferase, hCOQ2, COQ10D1
	COX20	COX20, Cytochrome C Oxidase Assembly Factor	http://www.genecards.org/cgi-bin/carddisp.pl?gene=COX20	FAM36A
	COX6A1	Cytochrome C Oxidase Subunit 6A1	http://www.genecards.org/cgi-bin/carddisp.pl?gene=COX6A1	CMTRID, COX6A, COX6AL
	COX7C	Cytochrome C Oxidase Subunit 7C	http://www.genecards.org/cgi-bin/carddisp.pl?gene=COX7C
	CPEB2	Cytoplasmic Polyadenylation Element Binding Protein 2	http://www.genecards.org/cgi-bin/carddisp.pl?gene=CPEB2	CPEB-2, CPE-BP2, hCPEB-2
	CPNE7	Copine 7	http://www.genecards.org/cgi-bin/carddisp.pl?gene=CPNE7	copine-7
	CPSF6	Cleavage And Polyadenylation Specific Factor 6	http://www.genecards.org/cgi-bin/carddisp.pl?gene=CPSF6	CFIM, HPBRII-4, HPBRII-7, CFIM68
	CRABP2	Cellular Retinoic Acid Binding Protein 2	http://www.genecards.org/cgi-bin/carddisp.pl?gene=CRABP2	RBP6, CRABP-II
	CRCP	CGRP Receptor Component	http://www.genecards.org/cgi-bin/carddisp.pl?gene=CRCP	RCP, RCP9, CGRP-RCP, CGRPRCP, HsC17
	CROT	Carnitine O-Octanoyltransferase	http://www.genecards.org/cgi-bin/carddisp.pl?gene=CROT	COT
	CSAD	Cysteine Sulfinic Acid Decarboxylase	http://www.genecards.org/cgi-bin/carddisp.pl?gene=CSAD	PCAP, CSD
	CSE1L	Chromosome Segregation 1 Like	http://www.genecards.org/cgi-bin/carddisp.pl?gene=CSE1L	CAS, CSE1, exp2, exportin-2, XPO2
	CSMD1	CUB And Sushi Multiple Domains 1	http://www.genecards.org/cgi-bin/carddisp.pl?gene=CSMD1	PPP1R24, KIAA1890
	CSNK2B	Casein Kinase 2 Beta	http://www.genecards.org/cgi-bin/carddisp.pl?gene=CSNK2B	CK2B, CSK2B, CSNK2B-LY6G5B-1072, CSNK2B-LY6G5B-1103, CSNK2B-LY6G5B-532, CSNK2B-LY6G5B-560, CSNK2B-LY6G5B-562, phosvitin, CK2N, G5A
	CSTF3	Cleavage Stimulation Factor Subunit 3	http://www.genecards.org/cgi-bin/carddisp.pl?gene=CSTF3	CSTF-77
	CTSG	Cathepsin G	http://www.genecards.org/cgi-bin/carddisp.pl?gene=CTSG	CATG, CG
	CTXN1	Cortexin 1	http://www.genecards.org/cgi-bin/carddisp.pl?gene=CTXN1	cortexin-1, CTXN
	CXCL13	C-X-C Motif Chemokine Ligand 13	http://www.genecards.org/cgi-bin/carddisp.pl?gene=CXCL13	SCYB13, BCA-1, BCA1, BLR1L, BLC, ANGIE2, ANGIE
	CYP11A1	Cytochrome P450 Family 11 Subfamily A Member 1	http://www.genecards.org/cgi-bin/carddisp.pl?gene=CYP11A1	P450SCC, CYP11A, CYPXIA1
	CYP1A1	Cytochrome P450 Family 1 Subfamily A Member 1	http://www.genecards.org/cgi-bin/carddisp.pl?gene=CYP1A1	AHH, AhRR, CP11, P1-450, P450-C, P450DX, CYP1, CYPIA1
	CYP1B1	Cytochrome P450 Family 1 Subfamily B Member 1	http://www.genecards.org/cgi-bin/carddisp.pl?gene=CYP1B1	CP1B, P4501B1, GLC3A, CYPIB1
	CYP2J2	Cytochrome P450 Family 2 Subfamily J Member 2	http://www.genecards.org/cgi-bin/carddisp.pl?gene=CYP2J2	CPJ2, CYPIIJ2
	DACH1	Dachshund Family Transcription Factor 1	http://www.genecards.org/cgi-bin/carddisp.pl?gene=DACH1	DACH, Dach1
	DARS	Aspartyl-TRNA Synthetase	http://www.genecards.org/cgi-bin/carddisp.pl?gene=DARS	HBSL, aspRS
	DCT	Dopachrome Tautomerase	http://www.genecards.org/cgi-bin/carddisp.pl?gene=DCT	TYRP2, DT, TRP-2, TRP2
	DDIT4	DNA Damage Inducible Transcript 4	http://www.genecards.org/cgi-bin/carddisp.pl?gene=DDIT4	REDD1, RTP801, REDD-1, Dig2
	DDRGK1	DDRGK Domain Containing 1	http://www.genecards.org/cgi-bin/carddisp.pl?gene=DDRGK1	UFBP1, C20orf116, Dashurin, dJ1187M17.3
	DDX46	DEAD-Box Helicase 46	http://www.genecards.org/cgi-bin/carddisp.pl?gene=DDX46	PRPF5, Prp5, KIAA0801
	DENND4A	DENN Domain Containing 4A	http://www.genecards.org/cgi-bin/carddisp.pl?gene=DENND4A	MYCPBP, IRLB
	DHX29	DEAH-Box Helicase 29	http://www.genecards.org/cgi-bin/carddisp.pl?gene=DHX29	DDX29
	DHX36	DEAH-Box Helicase 36	http://www.genecards.org/cgi-bin/carddisp.pl?gene=DHX36	DDX36, G4R1, MLEL1, RHAU, KIAA1488
	DIAPH2	Diaphanous Related Formin 2	http://www.genecards.org/cgi-bin/carddisp.pl?gene=DIAPH2	DIA2, POF, POF2, diaphorase-2, DIA, DRF2
	DIEXF	Digestive Organ Expansion Factor Homolog (Zebrafish)	http://www.genecards.org/cgi-bin/carddisp.pl?gene=DIEXF	DJ434O14.5, UTP25, C1orf107, DEF
	DIO3	Deiodinase, Iodothyronine, Type III	http://www.genecards.org/cgi-bin/carddisp.pl?gene=DIO3	D3, TXDI3, 5DIII, DIOIII, ITDI3
	DLGAP5	DLG Associated Protein 5	http://www.genecards.org/cgi-bin/carddisp.pl?gene=DLGAP5	DLG7, DAP-5, HURP, KIAA0008
	DMBX1	Diencephalon/Mesencephalon Homeobox 1	http://www.genecards.org/cgi-bin/carddisp.pl?gene=DMBX1	MBX, PAXB, OTX3
	DMTF1	Cyclin D Binding Myb Like Transcription Factor 1	http://www.genecards.org/cgi-bin/carddisp.pl?gene=DMTF1	DMTF, MRUL, DMP1, hDMP1, hDMTF1
	DMXL1	Dmx Like 1	http://www.genecards.org/cgi-bin/carddisp.pl?gene=DMXL1	XL1
	DNMT1	DNA Methyltransferase 1	http://www.genecards.org/cgi-bin/carddisp.pl?gene=DNMT1	AIM, ADCADN, HSN1E, m.HsaI, DNMT, CXXC9, MCMT, Dnmt1
	DNTTIP2	Deoxynucleotidyltransferase Terminal Interacting Protein 2	http://www.genecards.org/cgi-bin/carddisp.pl?gene=DNTTIP2	FCF2, HSU15552, ERBP, TdIF2, LPTS-RP2
	DPEP2	Dipeptidase 2	http://www.genecards.org/cgi-bin/carddisp.pl?gene=DPEP2	MBD2
	DPP8	Dipeptidyl Peptidase 8	http://www.genecards.org/cgi-bin/carddisp.pl?gene=DPP8	MST097, MSTP097, MSTP135, MSTP141, DP8, DPRP-1, DPRP1
	DQX1	DEAQ-Box RNA Dependent ATPase 1	http://www.genecards.org/cgi-bin/carddisp.pl?gene=DQX1
	DR1	Down-Regulator Of Transcription 1	http://www.genecards.org/cgi-bin/carddisp.pl?gene=DR1	NC2, NC2-BETA, NC2B
	DRD5	Dopamine Receptor D5	http://www.genecards.org/cgi-bin/carddisp.pl?gene=DRD5	DBDR, DRD1L2, DRD1B
	DSP	Desmoplakin	http://www.genecards.org/cgi-bin/carddisp.pl?gene=DSP	desmoplakin, DCWHKTA, DP
	DUSP4	Dual Specificity Phosphatase 4	http://www.genecards.org/cgi-bin/carddisp.pl?gene=DUSP4	HVH2, TYP, MKP-2, MKP2, VH2
	DYSF	Dysferlin	http://www.genecards.org/cgi-bin/carddisp.pl?gene=DYSF	dysferlin, MMD1, LGMD2B, FER1L1
	DZIP1	DAZ Interacting Zinc Finger Protein 1	http://www.genecards.org/cgi-bin/carddisp.pl?gene=DZIP1	DZIPt1, DZIP, DZIP2, KIAA0996
	E2F2	E2F Transcription Factor 2	http://www.genecards.org/cgi-bin/carddisp.pl?gene=E2F2	E2F-2
	E2F4	E2F Transcription Factor 4	http://www.genecards.org/cgi-bin/carddisp.pl?gene=E2F4	E2F-4
	E2F6	E2F Transcription Factor 6	http://www.genecards.org/cgi-bin/carddisp.pl?gene=E2F6	E2F-6
	ECI2	Enoyl-CoA Delta Isomerase 2	http://www.genecards.org/cgi-bin/carddisp.pl?gene=ECI2	PECI, DRS1, ACBD2, dJ1013A10.3, DRS-1, HCA88
	EDEM1	ER Degradation Enhancing Alpha-Mannosidase Like Protein 1	http://www.genecards.org/cgi-bin/carddisp.pl?gene=EDEM1	EDEM, KIAA0212
	EEF1A1	Eukaryotic Translation Elongation Factor 1 Alpha 1	http://www.genecards.org/cgi-bin/carddisp.pl?gene=EEF1A1	CCS-3, CCS3, EE1A1, EEF-1, GRAF-1EF, HNGC:16303, PTI1, EEF1A, EF1A, LENG7, EF-1-alpha-1, EF-Tu, eEF1A-1
	EEF1A2	Eukaryotic Translation Elongation Factor 1 Alpha 2	http://www.genecards.org/cgi-bin/carddisp.pl?gene=EEF1A2	EF1A, EEF1AL, statin-like, statin, EIEE33, HS1, MRD38, statin-S1, STNL, STN, EF-1-alpha-2, eEF1A-2
	EEF1G	Eukaryotic Translation Elongation Factor 1 Gamma	http://www.genecards.org/cgi-bin/carddisp.pl?gene=EEF1G	GIG35, PRO1608, EF-1-gamma, EF1G
	EIF2AK2	Eukaryotic Translation Initiation Factor 2 Alpha Kinase 2	http://www.genecards.org/cgi-bin/carddisp.pl?gene=EIF2AK2	EIF2AK1, PPP1R83, PRKR, PKR
	EIF4B	Eukaryotic Translation Initiation Factor 4B	http://www.genecards.org/cgi-bin/carddisp.pl?gene=EIF4B	EIF-4B, PRO1843
	ELAVL3	ELAV Like RNA Binding Protein 3	http://www.genecards.org/cgi-bin/carddisp.pl?gene=ELAVL3	HUCL, HUC, PLE21
	ELL2	Elongation Factor For RNA Polymerase II 2	http://www.genecards.org/cgi-bin/carddisp.pl?gene=ELL2
	ELN	Elastin	http://www.genecards.org/cgi-bin/carddisp.pl?gene=ELN	WS, WBS, elastin, tropoelastin, SVAS
	ENPP4	Ectonucleotide Pyrophosphatase/Phosphodiesterase 4 (Putative)	http://www.genecards.org/cgi-bin/carddisp.pl?gene=ENPP4	AP3Aase, NPP-4, NPP4, KIAA0879
	ENTPD2	Ectonucleoside Triphosphate Diphosphohydrolase 2	http://www.genecards.org/cgi-bin/carddisp.pl?gene=ENTPD2	CD39-like-1, ecto-ATPase, NTPDase-2, CD39L1
	EPS15L1	Epidermal Growth Factor Receptor Pathway Substrate 15 Like 1	http://www.genecards.org/cgi-bin/carddisp.pl?gene=EPS15L1	EPS15R
	ERBIN	Erbb2 Interacting Protein	http://www.genecards.org/cgi-bin/carddisp.pl?gene=ERBIN	HEL-S-78, ERBB2IP, LAP2, KIAA1225
	ERCC5	ERCC Excision Repair 5, Endonuclease	http://www.genecards.org/cgi-bin/carddisp.pl?gene=ERCC5	COFS3, ERCC5-201, UVDR, ERCM2, XPGC, XPG
	EREG	Epiregulin	http://www.genecards.org/cgi-bin/carddisp.pl?gene=EREG	EP, epiregulin, EPR, ER, proepiregulin
	ESF1	ESF1 Nucleolar Pre-RRNA Processing Protein Homolog	http://www.genecards.org/cgi-bin/carddisp.pl?gene=ESF1	HDCMC28P, bA526K24.1, C20orf6, ABTAP
	ESPN	Espin	http://www.genecards.org/cgi-bin/carddisp.pl?gene=ESPN	espin, LP2654, DFNB36
	ESR2	Estrogen Receptor 2	http://www.genecards.org/cgi-bin/carddisp.pl?gene=ESR2	ER-BETA, ESR-BETA, ESRB, Erb, ESTRB, NR3A2
	EXPH5	Exophilin 5	http://www.genecards.org/cgi-bin/carddisp.pl?gene=EXPH5	SLAC2-B, exophilin-5, SLAC2B, KIAA0624
	F2	Coagulation Factor II, Thrombin	http://www.genecards.org/cgi-bin/carddisp.pl?gene=F2	PT, RPRGL2, THPH1, prothrombin
	F3	Coagulation Factor III, Tissue Factor	http://www.genecards.org/cgi-bin/carddisp.pl?gene=F3	CD142, TFA, TF, Thromboplastin
	FAM109A	Family With Sequence Similarity 109 Member A	http://www.genecards.org/cgi-bin/carddisp.pl?gene=FAM109A	SES1, sesquipedalian-1, IPIP27A
	FAM126B	Family With Sequence Similarity 126 Member B	http://www.genecards.org/cgi-bin/carddisp.pl?gene=FAM126B	HYCC2
	FAM136A	Family With Sequence Similarity 136 Member A	http://www.genecards.org/cgi-bin/carddisp.pl?gene=FAM136A
	FAM155B	Family With Sequence Similarity 155 Member B	http://www.genecards.org/cgi-bin/carddisp.pl?gene=FAM155B	bB57D9.1, CXorf63, TMEM28, TED
	FAM185A	Family With Sequence Similarity 185 Member A	http://www.genecards.org/cgi-bin/carddisp.pl?gene=FAM185A
	FAM186B	Family With Sequence Similarity 186 Member B	http://www.genecards.org/cgi-bin/carddisp.pl?gene=FAM186B	C12orf25
	FAM199X	Family With Sequence Similarity 199, X-Linked	http://www.genecards.org/cgi-bin/carddisp.pl?gene=FAM199X	CXorf39
	FAM210B	Family With Sequence Similarity 210 Member B	http://www.genecards.org/cgi-bin/carddisp.pl?gene=FAM210B	5A3, dJ1167H4.1, C20orf108
	FAM35A	Family With Sequence Similarity 35 Member A	http://www.genecards.org/cgi-bin/carddisp.pl?gene=FAM35A	FAM35A1, bA163M19.1
	FAM49A	Family With Sequence Similarity 49 Member A	http://www.genecards.org/cgi-bin/carddisp.pl?gene=FAM49A
	FAM65C	Family With Sequence Similarity 65 Member C	http://www.genecards.org/cgi-bin/carddisp.pl?gene=FAM65C	C20orf176, C20orf175
	FAM69A	Family With Sequence Similarity 69 Member A	http://www.genecards.org/cgi-bin/carddisp.pl?gene=FAM69A
	FAM98B	Family With Sequence Similarity 98 Member B	http://www.genecards.org/cgi-bin/carddisp.pl?gene=FAM98B
	FANCM	Fanconi Anemia Complementation Group M	http://www.genecards.org/cgi-bin/carddisp.pl?gene=FANCM	KIAA1596, FAAP250
	FAU	FAU, Ubiquitin Like And Ribosomal Protein S30 Fusion	http://www.genecards.org/cgi-bin/carddisp.pl?gene=FAU	FAU1, Fub1, Fubi, MNSFbeta, RPS30, S30, asr1
	FBLIM1	Filamin Binding LIM Protein 1	http://www.genecards.org/cgi-bin/carddisp.pl?gene=FBLIM1	CAL, migfilin, FBLP-1, FBLP1
	FBXO31	F-Box Protein 31	http://www.genecards.org/cgi-bin/carddisp.pl?gene=FBXO31	FBXO14, Fbx31, MRT45, pp2386, FBX14
	FBXO34	F-Box Protein 34	http://www.genecards.org/cgi-bin/carddisp.pl?gene=FBXO34	CGI-301, Fbx34
	FGL2	Fibrinogen Like 2	http://www.genecards.org/cgi-bin/carddisp.pl?gene=FGL2	T49, fibroleukin, pT49
	FILIP1L	Filamin A Interacting Protein 1 Like	http://www.genecards.org/cgi-bin/carddisp.pl?gene=FILIP1L	GIP130, GIP90, COL4A3BPIP, DOC1, doc-1
	FKBP8	FK506 Binding Protein 8	http://www.genecards.org/cgi-bin/carddisp.pl?gene=FKBP8	rotamase, FKBPr38, FKBP-38, FKBP-8, FKBP38, hFKBP38
	FLRT3	Fibronectin Leucine Rich Transmembrane Protein 3	http://www.genecards.org/cgi-bin/carddisp.pl?gene=FLRT3	HH21, KIAA1469
	FLYWCH2	FLYWCH Family Member 2	http://www.genecards.org/cgi-bin/carddisp.pl?gene=FLYWCH2
	FNIP1	Folliculin Interacting Protein 1	http://www.genecards.org/cgi-bin/carddisp.pl?gene=FNIP1	KIAA1961
	FOLR1	Folate Receptor 1	http://www.genecards.org/cgi-bin/carddisp.pl?gene=FOLR1	FBP, FOLR, FR-alpha
	FOSB	FosB Proto-Oncogene, AP-1 Transcription Factor Subunit	http://www.genecards.org/cgi-bin/carddisp.pl?gene=FOSB	AP-1, GOS3, GOSB, G0S3
	FOXD2	Forkhead Box D2	http://www.genecards.org/cgi-bin/carddisp.pl?gene=FOXD2	FREAC-9, FREAC9, FKHL17
	FOXN1	Forkhead Box N1	http://www.genecards.org/cgi-bin/carddisp.pl?gene=FOXN1	FKHL20, RONU, WHN
	FOXP2	Forkhead Box P2	http://www.genecards.org/cgi-bin/carddisp.pl?gene=FOXP2	SPCH1, TNRC10, CAGH44
	FRS2	Fibroblast Growth Factor Receptor Substrate 2	http://www.genecards.org/cgi-bin/carddisp.pl?gene=FRS2	FRS1A, FRS2A, FRS2alpha, SNT, SNT1, SNT-1
	FTCD	Formimidoyltransferase Cyclodeaminase	http://www.genecards.org/cgi-bin/carddisp.pl?gene=FTCD	LCHC1, formimidoyltransferase-cyclodeaminase, formiminotransferase-cyclodeaminase
	FTH1	Ferritin Heavy Chain 1	http://www.genecards.org/cgi-bin/carddisp.pl?gene=FTH1	apoferritin, FHC, HFE5, PIG15, PLIF, FTHL6, FTH
	FTL	Ferritin Light Chain	http://www.genecards.org/cgi-bin/carddisp.pl?gene=FTL	NBIA3, LFTD
	FUBP1	Far Upstream Element Binding Protein 1	http://www.genecards.org/cgi-bin/carddisp.pl?gene=FUBP1	FBP, FUBP
	FXR1	FMR1 Autosomal Homolog 1	http://www.genecards.org/cgi-bin/carddisp.pl?gene=FXR1	FXR1P, hFXR1p
	FZD4	Frizzled Class Receptor 4	http://www.genecards.org/cgi-bin/carddisp.pl?gene=FZD4	CD344, FEVR, FZD4S, Fz4, GPCR, frizzled-4, EVR1, Fz-4, FzE4, hFz4
	FZR1	Fizzy/Cell Division Cycle 20 Related 1	http://www.genecards.org/cgi-bin/carddisp.pl?gene=FZR1	CDC20C, FZR2, HCDH, HCDH1, CDH1, FZR, FYR, KIAA1242
	G2E3	G2/M-Phase Specific E3 Ubiquitin Protein Ligase	http://www.genecards.org/cgi-bin/carddisp.pl?gene=G2E3	KIAA1333, PHF7B
	GABRA2	Gamma-Aminobutyric Acid Type A Receptor Alpha2 Subunit	http://www.genecards.org/cgi-bin/carddisp.pl?gene=GABRA2
	GABRA6	Gamma-Aminobutyric Acid Type A Receptor Alpha6 Subunit	http://www.genecards.org/cgi-bin/carddisp.pl?gene=GABRA6
	GABRG3	Gamma-Aminobutyric Acid Type A Receptor Gamma3 Subunit	http://www.genecards.org/cgi-bin/carddisp.pl?gene=GABRG3
	GAL3ST2	Galactose-3-O-Sulfotransferase 2	http://www.genecards.org/cgi-bin/carddisp.pl?gene=GAL3ST2	GAL3ST-2, GP3ST
	GALE	UDP-Galactose-4-Epimerase	http://www.genecards.org/cgi-bin/carddisp.pl?gene=GALE	UDP-galactose-4-epimerase, galactowaldenase, SDR1E1
	GALP	Galanin Like Peptide	http://www.genecards.org/cgi-bin/carddisp.pl?gene=GALP	alarin
	GAPDH	Glyceraldehyde-3-Phosphate Dehydrogenase	http://www.genecards.org/cgi-bin/carddisp.pl?gene=GAPDH	G3PD, HEL-S-162eP, GAPD
	GAPVD1	GTPase Activating Protein And VPS9 Domains 1	http://www.genecards.org/cgi-bin/carddisp.pl?gene=GAPVD1	GAPEX5, GAPex-5, RAP6, KIAA1521
	GBE1	1,4-Alpha-Glucan Branching Enzyme 1	http://www.genecards.org/cgi-bin/carddisp.pl?gene=GBE1	APBD, GBE, GSD4
	GCNT3	Glucosaminyl (N-Acetyl) Transferase 3, Mucin Type	http://www.genecards.org/cgi-bin/carddisp.pl?gene=GCNT3	C24GNT, C2GNT2, C2GNTM, GNTM, beta1,6-N-acetylglucosaminyltransferase-M, beta1,6GlcNAc-transferase, C2/4GnT, hC2GnT-M, C2GnT-M
	GDF2	Growth Differentiation Factor 2	http://www.genecards.org/cgi-bin/carddisp.pl?gene=GDF2	HHT5, BMP-9, BMP9, GDF-2
	GEMIN2	Gem Nuclear Organelle Associated Protein 2	http://www.genecards.org/cgi-bin/carddisp.pl?gene=GEMIN2	SIP1-delta, gemin-2, SIP1
	GFPT1	Glutamine--Fructose-6-Phosphate Transaminase 1	http://www.genecards.org/cgi-bin/carddisp.pl?gene=GFPT1	CMS12, CMSTA1, GFA, GFAT1m, GFPT1L, MSLG, GFPT, GFAT, GFAT1
	GINS2	GINS Complex Subunit 2	http://www.genecards.org/cgi-bin/carddisp.pl?gene=GINS2	HSPC037, Pfs2, PSF2
	GIT1	GIT ArfGAP 1	http://www.genecards.org/cgi-bin/carddisp.pl?gene=GIT1	CAT1, CAT-1
	GJB1	Gap Junction Protein Beta 1	http://www.genecards.org/cgi-bin/carddisp.pl?gene=GJB1	connexin-32, CMTX, CMTX1, CX32
	GJB5	Gap Junction Protein Beta 5	http://www.genecards.org/cgi-bin/carddisp.pl?gene=GJB5	CX31.1, Connexin-31.1
	GKAP1	G Kinase Anchoring Protein 1	http://www.genecards.org/cgi-bin/carddisp.pl?gene=GKAP1	FKSG21, GKAP42
	GLG1	Golgi Glycoprotein 1	http://www.genecards.org/cgi-bin/carddisp.pl?gene=GLG1	MG-160, CFR-1, ESL-1, MG160, CFR1, ESL1
	GNAI1	G Protein Subunit Alpha I1	http://www.genecards.org/cgi-bin/carddisp.pl?gene=GNAI1	Gi
	GNAQ	G Protein Subunit Alpha Q	http://www.genecards.org/cgi-bin/carddisp.pl?gene=GNAQ	CMC1, G-ALPHA-q, SWS, GAQ
	GNPDA2	Glucosamine-6-Phosphate Deaminase 2	http://www.genecards.org/cgi-bin/carddisp.pl?gene=GNPDA2	SB52, GNP2
	GOLGA4	Golgin A4	http://www.genecards.org/cgi-bin/carddisp.pl?gene=GOLGA4	GCP2, CRPF46, GOLG, MU-RMS-40.18, golgin-240, golgin-245, p230
	GPATCH2L	G-Patch Domain Containing 2 Like	http://www.genecards.org/cgi-bin/carddisp.pl?gene=GPATCH2L	C14orf118, KIAA1152
	GPN1	GPN-Loop GTPase 1	http://www.genecards.org/cgi-bin/carddisp.pl?gene=GPN1	ATPBD1A, NTPBP, XAB1, MBDIN, RPAP4
	GPR135	G Protein-Coupled Receptor 135	http://www.genecards.org/cgi-bin/carddisp.pl?gene=GPR135	HUMNPIIY20
	GPR31	G Protein-Coupled Receptor 31	http://www.genecards.org/cgi-bin/carddisp.pl?gene=GPR31	HETER, HETER1, 12-HETER
	GPR83	G Protein-Coupled Receptor 83	http://www.genecards.org/cgi-bin/carddisp.pl?gene=GPR83	GIR, GPR72, KIAA1540
	GPRC5C	G Protein-Coupled Receptor Class C Group 5 Member C	http://www.genecards.org/cgi-bin/carddisp.pl?gene=GPRC5C	RAIG-3, RAIG3
	GREB1L	Growth Regulation By Estrogen In Breast Cancer 1 Like	http://www.genecards.org/cgi-bin/carddisp.pl?gene=GREB1L	KIAA1772, C18orf6
	GRN	Granulin	http://www.genecards.org/cgi-bin/carddisp.pl?gene=GRN	gep, granulin, progranulin, CLN11, GP88, PCDGF, PGRN, acrogranin, granulin-epithelin, granulins, proepithelin, PEPI
	GSTA1	Glutathione S-Transferase Alpha 1	http://www.genecards.org/cgi-bin/carddisp.pl?gene=GSTA1	GST2, GST-epsilon, GSTA1-1, GTH1
	GTF2H5	General Transcription Factor IIH Subunit 5	http://www.genecards.org/cgi-bin/carddisp.pl?gene=GTF2H5	TFIIH, TTD, trichothiodystrophy, TFB5, TGF2H5, TTD-A, TTD3, bA120J8.2, C6orf175, TTDA
	GTF2I	General Transcription Factor IIi	http://www.genecards.org/cgi-bin/carddisp.pl?gene=GTF2I	WBS, BTKAP1, DIWS, IB291, WBSCR6, BAP135, GTFII-I, SPIN, TFII-I, BAP-135
	GTPBP4	GTP Binding Protein 4	http://www.genecards.org/cgi-bin/carddisp.pl?gene=GTPBP4	NGB, CRFG, NOG1
	GUCD1	Guanylyl Cyclase Domain Containing 1	http://www.genecards.org/cgi-bin/carddisp.pl?gene=GUCD1	C22orf13, LLN4
	GZMA	Granzyme A	http://www.genecards.org/cgi-bin/carddisp.pl?gene=GZMA	HF, fragmentin-1, CTLA3, HFSP, Granzyme-1
	HADH	Hydroxyacyl-CoA Dehydrogenase	http://www.genecards.org/cgi-bin/carddisp.pl?gene=HADH	HCDH, HAD, HADH1, HHF4, MSCHAD, HADHSC, SCHAD
	HAS3	Hyaluronan Synthase 3	http://www.genecards.org/cgi-bin/carddisp.pl?gene=HAS3
	HBA1	Hemoglobin Subunit Alpha 1	http://www.genecards.org/cgi-bin/carddisp.pl?gene=HBA1	HBA-T3, HBH, Alpha-globin
	HBE1	Hemoglobin Subunit Epsilon 1	http://www.genecards.org/cgi-bin/carddisp.pl?gene=HBE1	epsilon-globin, HBE
	HCCS	Holocytochrome C Synthase	http://www.genecards.org/cgi-bin/carddisp.pl?gene=HCCS	LSDMCA1, MCOPS7, MLS, CCHL
	HEPACAM	Hepatic And Glial Cell Adhesion Molecule	http://www.genecards.org/cgi-bin/carddisp.pl?gene=HEPACAM	GlialCAM, MLC2A, MLC2B
	HEXA	Hexosaminidase Subunit Alpha	http://www.genecards.org/cgi-bin/carddisp.pl?gene=HEXA	TSD
	HIST1H1A	Histone Cluster 1 H1 Family Member A	http://www.genecards.org/cgi-bin/carddisp.pl?gene=HIST1H1A	H1.1, H1A, HIST1, H1F1
	HIST1H2AH	Histone Cluster 1 H2A Family Member H	http://www.genecards.org/cgi-bin/carddisp.pl?gene=HIST1H2AH	H2A/S, H2AFALii, H2AH, dJ86C11.1, HIST1H2AI
	HIVEP2	Human Immunodeficiency Virus Type I Enhancer Binding Protein 2	http://www.genecards.org/cgi-bin/carddisp.pl?gene=HIVEP2	HIV-EP2, MBP-2, MIBP1, MRD43, SHN2, Schnurri-2, ZAS2, ZNF40B
	HLA-A	Major Histocompatibility Complex, Class I, A	http://www.genecards.org/cgi-bin/carddisp.pl?gene=HLA-A	HLAA, Aw-19, Aw-24, Aw-33, Aw-34, Aw-36, Aw-43, Aw-66, Aw-68, Aw-69, Aw-74, Aw-80
	HLA-DQA1	Major Histocompatibility Complex, Class II, DQ Alpha 1	http://www.genecards.org/cgi-bin/carddisp.pl?gene=HLA-DQA1	CELIAC1, DQ-A1, HLA-DQA, DC-alpha, HLA-DCA
	HLTF	Helicase Like Transcription Factor	http://www.genecards.org/cgi-bin/carddisp.pl?gene=HLTF	HLTF1, SMARCA3, SNF2L3, HIP116, HIP116A, RNF80, ZBU1
	HMGN3	High Mobility Group Nucleosomal Binding Domain 3	http://www.genecards.org/cgi-bin/carddisp.pl?gene=HMGN3	PNAS-24, PNAS-25, TRIP7, TRIP-7
	HNRNPAB	Heterogeneous Nuclear Ribonucleoprotein A/B	http://www.genecards.org/cgi-bin/carddisp.pl?gene=HNRNPAB	HNRPAB, ABBP-1, ABBP1
	HOOK1	Hook Microtubule Tethering Protein 1	http://www.genecards.org/cgi-bin/carddisp.pl?gene=HOOK1	HK1, h-hook1, hHK1
	HOOK3	Hook Microtubule Tethering Protein 3	http://www.genecards.org/cgi-bin/carddisp.pl?gene=HOOK3	hHK3, HK3, h-hook3
	HOXC9	Homeobox C9	http://www.genecards.org/cgi-bin/carddisp.pl?gene=HOXC9	HOX3, HOX3B
	HOXD1	Homeobox D1	http://www.genecards.org/cgi-bin/carddisp.pl?gene=HOXD1	Hox-4.7, HOX4, HOX4G
	HOXD11	Homeobox D11	http://www.genecards.org/cgi-bin/carddisp.pl?gene=HOXD11	HOX4, HOX4F
	HPS6	HPS6, Biogenesis Of Lysosomal Organelles Complex 2 Subunit 3	http://www.genecards.org/cgi-bin/carddisp.pl?gene=HPS6	BLOC2S3, Ru
	HRASLS	HRAS Like Suppressor	http://www.genecards.org/cgi-bin/carddisp.pl?gene=HRASLS	A-C1, H-REV107, HRASLS1, HSD28, HRSL1
	HRH3	Histamine Receptor H3	http://www.genecards.org/cgi-bin/carddisp.pl?gene=HRH3	GPCR97, H3R, HH3R
	HSD17B10	Hydroxysteroid 17-Beta Dehydrogenase 10	http://www.genecards.org/cgi-bin/carddisp.pl?gene=HSD17B10	MRX17, MRX31, SCHAD, 17b-HSD10, ABAD, CAMR, DUPXp11.22, HCD2, MHBD, MRXS10, HADH2, ERAB, MRPP2, SDR5C1, XH98G2
	HSD3B2	Hydroxy-Delta-5-Steroid Dehydrogenase, 3 Beta- And Steroid Delta-Isomerase 2	http://www.genecards.org/cgi-bin/carddisp.pl?gene=HSD3B2	HSD3B, HSDB, SDR11E2, HSDB3B
	IBA57	IBA57 Homolog, Iron-Sulfur Cluster Assembly	http://www.genecards.org/cgi-bin/carddisp.pl?gene=IBA57	MMDS3, SPG74, C1orf69
	ICE2	Interactor Of Little Elongation Complex ELL Subunit 2	http://www.genecards.org/cgi-bin/carddisp.pl?gene=ICE2	BRCC1, NARG2
	IFIT5	Interferon Induced Protein With Tetratricopeptide Repeats 5	http://www.genecards.org/cgi-bin/carddisp.pl?gene=IFIT5	p58, IFIT-5, ISG58, RI58
	IFNLR1	Interferon Lambda Receptor 1	http://www.genecards.org/cgi-bin/carddisp.pl?gene=IFNLR1	CRF2/12, IFNLR, IL-28R1, IL28RA, CRF2-12, IFN-lambda-R1, IL-28R-alpha, IL-28RA, LICR2
	IFT20	Intraflagellar Transport 20	http://www.genecards.org/cgi-bin/carddisp.pl?gene=IFT20	hIFT20
	IGBP1	Immunoglobulin (CD79A) Binding Protein 1	http://www.genecards.org/cgi-bin/carddisp.pl?gene=IGBP1	ALPHA-4, IBP1
	IGF2BP3	Insulin Like Growth Factor 2 MRNA Binding Protein 3	http://www.genecards.org/cgi-bin/carddisp.pl?gene=IGF2BP3	CT98, KOC, IMP-3, IMP3, KOC1, VICKZ3, hKOC
	IGFBP1	Insulin Like Growth Factor Binding Protein 1	http://www.genecards.org/cgi-bin/carddisp.pl?gene=IGFBP1	IBP1, AFBP, IGF-BP25, hIGFBP-1, IBP-1, IGFBP-1, PP12
	IHH	Indian Hedgehog	http://www.genecards.org/cgi-bin/carddisp.pl?gene=IHH	BDA1, HHG2, HHG-2
	IL15	Interleukin 15	http://www.genecards.org/cgi-bin/carddisp.pl?gene=IL15	interleukin-15, IL-15
	IL18	Interleukin 18	http://www.genecards.org/cgi-bin/carddisp.pl?gene=IL18	IL-1g, iboctadekin, interleukin-18, IL-18, IL1F4, IGIF
	IL1B	Interleukin 1 Beta	http://www.genecards.org/cgi-bin/carddisp.pl?gene=IL1B	IL-1, IL1-BETA, catabolin, pro-interleukin-1-beta, IL1F2
	IL22	Interleukin 22	http://www.genecards.org/cgi-bin/carddisp.pl?gene=IL22	IL-21, IL-D110, TIFIL-23, TIFa, interleukin-22, zcyto18, IL-22, IL-TIF, ILTIF
	IL6ST	Interleukin 6 Signal Transducer	http://www.genecards.org/cgi-bin/carddisp.pl?gene=IL6ST	IL-6RB, CD130, CDW130, GP130, IL-6R-beta
	IMPACT	Impact RWD Domain Protein	http://www.genecards.org/cgi-bin/carddisp.pl?gene=IMPACT	RWDD5
	IMPAD1	Inositol Monophosphatase Domain Containing 1	http://www.genecards.org/cgi-bin/carddisp.pl?gene=IMPAD1	IMP-3, GPAPP, IMPA3
	INHA	Inhibin Alpha Subunit	http://www.genecards.org/cgi-bin/carddisp.pl?gene=INHA
	INO80B	INO80 Complex Subunit B	http://www.genecards.org/cgi-bin/carddisp.pl?gene=INO80B	PAPA1, HMGIYL4, IES2, PAP-1BP, HMGA1L4, ZNHIT4, PAPA-1, hIes2
	INPP5F	Inositol Polyphosphate-5-Phosphatase F	http://www.genecards.org/cgi-bin/carddisp.pl?gene=INPP5F	MSTP007, MSTPO47, SAC2, hSAC2, KIAA0966
	IRAK1BP1	Interleukin 1 Receptor Associated Kinase 1 Binding Protein 1	http://www.genecards.org/cgi-bin/carddisp.pl?gene=IRAK1BP1	SIMPL, AIP70
	ITGB8	Integrin Subunit Beta 8	http://www.genecards.org/cgi-bin/carddisp.pl?gene=ITGB8
	ITM2B	Integral Membrane Protein 2B	http://www.genecards.org/cgi-bin/carddisp.pl?gene=ITM2B	FBD, E25B, E3-16, imBRI2, RDGCA, BRI, BRI2, BRICD2B, ABRI
	JKAMP	JNK1/MAPK8-Associated Membrane Protein	http://www.genecards.org/cgi-bin/carddisp.pl?gene=JKAMP	CDA06, HSPC213, HSPC327, C14orf100, JAMP
	JMJD1C	Jumonji Domain Containing 1C	http://www.genecards.org/cgi-bin/carddisp.pl?gene=JMJD1C	TRIP8, TRIP-8, JHDM2C, KIAA1380
	JTB	Jumping Translocation Breakpoint	http://www.genecards.org/cgi-bin/carddisp.pl?gene=JTB	HJTB, HSPC222, PAR, hJT
	KANSL2	KAT8 Regulatory NSL Complex Subunit 2	http://www.genecards.org/cgi-bin/carddisp.pl?gene=KANSL2	C12orf41, NSL2
	KBTBD11	Kelch Repeat And BTB Domain Containing 11	http://www.genecards.org/cgi-bin/carddisp.pl?gene=KBTBD11	KLHDC7C, CMLAP, KIAA0711
	KCNA10	Potassium Voltage-Gated Channel Subfamily A Member 10	http://www.genecards.org/cgi-bin/carddisp.pl?gene=KCNA10	Kcn1, Kv1.8
	KCNA4	Potassium Voltage-Gated Channel Subfamily A Member 4	http://www.genecards.org/cgi-bin/carddisp.pl?gene=KCNA4	HK1, HBK4, HUKII, KCNA8, KV1.4, PCN2, KCNA4L, HPCN2
	KCNK17	Potassium Two Pore Domain Channel Subfamily K Member 17	http://www.genecards.org/cgi-bin/carddisp.pl?gene=KCNK17	TASK4, K2p17.1, TASK-4, TALK-2, TALK2
	KCNMB3	Potassium Calcium-Activated Channel Subfamily M Regulatory Beta Subunit 3	http://www.genecards.org/cgi-bin/carddisp.pl?gene=KCNMB3	Hbeta3, BKBETA3, K(VCA)BETA-3, SLO-BETA-3, SLOBETA3, KCNMB2, KCNMBL
	KDM6A	Lysine Demethylase 6A	http://www.genecards.org/cgi-bin/carddisp.pl?gene=KDM6A	KABUK2, bA386N14.2, UTX
	KDSR	3-Ketodihydrosphingosine Reductase	http://www.genecards.org/cgi-bin/carddisp.pl?gene=KDSR	DHSR, FVT1, FVT-1, SDR35C1
	KIAA1109	KIAA1109	http://www.genecards.org/cgi-bin/carddisp.pl?gene=KIAA1109	KIAA1109, Tweek, FSA, KIAA1371
	KIAA1551	KIAA1551	http://www.genecards.org/cgi-bin/carddisp.pl?gene=KIAA1551	KIAA1551, UTA2-1, C12orf35
	KIF15	Kinesin Family Member 15	http://www.genecards.org/cgi-bin/carddisp.pl?gene=KIF15	HKLP2, NY-BR-62, KNSL7, KLP2
	KIF20A	Kinesin Family Member 20A	http://www.genecards.org/cgi-bin/carddisp.pl?gene=KIF20A	rabkinesin-6, MKLP2, GG10_2, RAB6KIFL
	KIF21A	Kinesin Family Member 21A	http://www.genecards.org/cgi-bin/carddisp.pl?gene=KIF21A	CFEOM1, FEOM3A, FEOM1, KIAA1708, KIF2
	KIFAP3	Kinesin Associated Protein 3	http://www.genecards.org/cgi-bin/carddisp.pl?gene=KIFAP3	KAP-3, KAP3, KIF3AP, SMAP, FLA3, KAP-1, Smg-GDS, dJ190I16.1
	KLHL24	Kelch Like Family Member 24	http://www.genecards.org/cgi-bin/carddisp.pl?gene=KLHL24	DRE1, KRIP6
	KLHL28	Kelch Like Family Member 28	http://www.genecards.org/cgi-bin/carddisp.pl?gene=KLHL28	BTBD5
	KNL1	Kinetochore Scaffold 1	http://www.genecards.org/cgi-bin/carddisp.pl?gene=KNL1	MCPH4, AF15Q14, D40, PPP1R55, Spc7, hKNL-1, hSpc105, CASC5, CT29, Blinkin, KIAA1570
	KPNA5	Karyopherin Subunit Alpha 5	http://www.genecards.org/cgi-bin/carddisp.pl?gene=KPNA5	IPOA6, SRP6
	KRT18	Keratin 18	http://www.genecards.org/cgi-bin/carddisp.pl?gene=KRT18	keratin-18, CK-18, CYK18, K18, Cytokeratin-18
	KRT20	Keratin 20	http://www.genecards.org/cgi-bin/carddisp.pl?gene=KRT20	CK20, CD20, KRT21, cytokeratin-20, keratin-20, CK-20, K20
	KRT7	Keratin 7	http://www.genecards.org/cgi-bin/carddisp.pl?gene=KRT7	sarcolectin, CK7, K2C7, cytokeratin-7, keratin-7, CK-7, K7, SCL
	KYAT1	Kynurenine Aminotransferase 1	http://www.genecards.org/cgi-bin/carddisp.pl?gene=KYAT1	GTK, KAT1, CCBL1, KATI
	LARP4	La Ribonucleoprotein Domain Family Member 4	http://www.genecards.org/cgi-bin/carddisp.pl?gene=LARP4	PP13296
	LDAH	Lipid Droplet Associated Hydrolase	http://www.genecards.org/cgi-bin/carddisp.pl?gene=LDAH	C2orf43, hLDAH
	LDHB	Lactate Dehydrogenase B	http://www.genecards.org/cgi-bin/carddisp.pl?gene=LDHB	HEL-S-281, LDHBD, TRG-5, LDH-B, LDH-H
	LDHD	Lactate Dehydrogenase D	http://www.genecards.org/cgi-bin/carddisp.pl?gene=LDHD	DLD
	LECT2	Leukocyte Cell Derived Chemotaxin 2	http://www.genecards.org/cgi-bin/carddisp.pl?gene=LECT2	chm-II, chm2, chondromodulin-II, LECT-2, hLECT2
	LEPROT	Leptin Receptor Overlapping Transcript	http://www.genecards.org/cgi-bin/carddisp.pl?gene=LEPROT	OBR, OBRGRP, VPS55, endospanin-1, LEPR, OB-RGRP
	LGALS1	Galectin 1	http://www.genecards.org/cgi-bin/carddisp.pl?gene=LGALS1	GAL1, GBP, gal-1, galaptin, galectin-1, HBL, HLBP14, HPL
	LGALS2	Galectin 2	http://www.genecards.org/cgi-bin/carddisp.pl?gene=LGALS2	gal-2, HL14, galectin-2
	LGALS7B	Galectin 7B	http://www.genecards.org/cgi-bin/carddisp.pl?gene=LGALS7B	Gal-7, HKL-14, PI7, PIG1, LGALS7, GAL7, galectin-7
	LGALS8	Galectin 8	http://www.genecards.org/cgi-bin/carddisp.pl?gene=LGALS8	PCTA1, galectin-8, galectin-8g, Gal-8, PCTA-1, Po66-CBP
	LHX2	LIM Homeobox 2	http://www.genecards.org/cgi-bin/carddisp.pl?gene=LHX2	hLhx2, LH2
	LIFR	Leukemia Inhibitory Factor Receptor Alpha	http://www.genecards.org/cgi-bin/carddisp.pl?gene=LIFR	SWS, CD118, SJS2, STWS, LIF-R
	LILRB3	Leukocyte Immunoglobulin Like Receptor B3	http://www.genecards.org/cgi-bin/carddisp.pl?gene=LILRB3	LIR-3, ILT5, PIR-B, PIRB, CD85A, HL9, LILRA6, ILT-5, LIR3
	LIMK1	LIM Domain Kinase 1	http://www.genecards.org/cgi-bin/carddisp.pl?gene=LIMK1	LIMK, LIMK-1
	LIPT1	Lipoyltransferase 1	http://www.genecards.org/cgi-bin/carddisp.pl?gene=LIPT1	LIPT1D
	LMAN1	Lectin, Mannose Binding 1	http://www.genecards.org/cgi-bin/carddisp.pl?gene=LMAN1	ERGIC-53, FMFD1, MCFD1, MR60, gp58, F5F8D, ERGIC53
	LMBRD2	LMBR1 Domain Containing 2	http://www.genecards.org/cgi-bin/carddisp.pl?gene=LMBRD2
	LMNA	Lamin A/C	http://www.genecards.org/cgi-bin/carddisp.pl?gene=LMNA	CDCD1, CDDC, CMT2B1, EMD2, FPL, FPLD, FPLD2, HGPS, IDC, LDP1, LFP, LMNC, lamin, prelamin-A/C, CMD1A, LGMD1B, LMNL1, PRO1, LMN1
	LNPEP	Leucyl And Cystinyl Aminopeptidase	http://www.genecards.org/cgi-bin/carddisp.pl?gene=LNPEP	PLAP, CAP, IRAP, otase, oxytocinase, vasopressinase, P-LAP
	LPP	LIM Domain Containing Preferred Translocation Partner In Lipoma	http://www.genecards.org/cgi-bin/carddisp.pl?gene=LPP
	LRIG3	Leucine Rich Repeats And Immunoglobulin Like Domains 3	http://www.genecards.org/cgi-bin/carddisp.pl?gene=LRIG3	LIG-3, LIG3
	LRP3	LDL Receptor Related Protein 3	http://www.genecards.org/cgi-bin/carddisp.pl?gene=LRP3	CTD-2540B15.13, LRP-3, hLRp105
	LRRC15	Leucine Rich Repeat Containing 15	http://www.genecards.org/cgi-bin/carddisp.pl?gene=LRRC15	LIB, hLib
	LUM	Lumican	http://www.genecards.org/cgi-bin/carddisp.pl?gene=LUM	lumican, LDC, SLRR2D
	LURAP1	Leucine Rich Adaptor Protein 1	http://www.genecards.org/cgi-bin/carddisp.pl?gene=LURAP1	LRP35A, LRAP35a, C1orf190
	LY86	Lymphocyte Antigen 86	http://www.genecards.org/cgi-bin/carddisp.pl?gene=LY86	MD-1, MMD-1, dJ80N2.1, ly-86, MD1
	LY9	Lymphocyte Antigen 9	http://www.genecards.org/cgi-bin/carddisp.pl?gene=LY9	CD229, hly9, mLY9, SLAMF3
	LYPLAL1	Lysophospholipase Like 1	http://www.genecards.org/cgi-bin/carddisp.pl?gene=LYPLAL1	Q96AV0
	LYSMD3	LysM Domain Containing 3	http://www.genecards.org/cgi-bin/carddisp.pl?gene=LYSMD3
	MACC1	MACC1, MET Transcriptional Regulator	http://www.genecards.org/cgi-bin/carddisp.pl?gene=MACC1	7A5, SH3BP4L
	MACROD2	MACRO Domain Containing 2	http://www.genecards.org/cgi-bin/carddisp.pl?gene=MACROD2	C20orf133
	MAD1L1	MAD1 Mitotic Arrest Deficient Like 1	http://www.genecards.org/cgi-bin/carddisp.pl?gene=MAD1L1	PIG9, TP53I9, MAD1, TXBP181, hMAD1, HsMAD1
	MAD2L1	MAD2 Mitotic Arrest Deficient-Like 1 (Yeast)	http://www.genecards.org/cgi-bin/carddisp.pl?gene=MAD2L1	MAD2, HSMAD2
	MAP3K13	Mitogen-Activated Protein Kinase Kinase Kinase 13	http://www.genecards.org/cgi-bin/carddisp.pl?gene=MAP3K13	MEKK13, LZK, MLK
	MAP3K2	Mitogen-Activated Protein Kinase Kinase Kinase 2	http://www.genecards.org/cgi-bin/carddisp.pl?gene=MAP3K2	MEKK2B, MEKK2, MAPKKK2
	MAP3K7	Mitogen-Activated Protein Kinase Kinase Kinase 7	http://www.genecards.org/cgi-bin/carddisp.pl?gene=MAP3K7	MEKK7, TGF1a, TAK1
	MAP9	Microtubule Associated Protein 9	http://www.genecards.org/cgi-bin/carddisp.pl?gene=MAP9	ASAP
	MAPK6	Mitogen-Activated Protein Kinase 6	http://www.genecards.org/cgi-bin/carddisp.pl?gene=MAPK6	HsT17250, ERK3, p97MAPK, PRKM6, ERK-3, p97-MAPK
	MARCKSL1	MARCKS Like 1	http://www.genecards.org/cgi-bin/carddisp.pl?gene=MARCKSL1	F52, MACMARCKS, mac-MARCKS, MRP, MLP1, MLP
	MBD3L2	Methyl-CpG Binding Domain Protein 3 Like 2	http://www.genecards.org/cgi-bin/carddisp.pl?gene=MBD3L2	CTB-25J19.1
	MBIP	MAP3K12 Binding Inhibitory Protein 1	http://www.genecards.org/cgi-bin/carddisp.pl?gene=MBIP
	MBNL1	Muscleblind Like Splicing Regulator 1	http://www.genecards.org/cgi-bin/carddisp.pl?gene=MBNL1	MBNL, EXP, KIAA0428
	MBOAT4	Membrane Bound O-Acyltransferase Domain Containing 4	http://www.genecards.org/cgi-bin/carddisp.pl?gene=MBOAT4	FKSG89, OACT4, GOAT
	MBP	Myelin Basic Protein	http://www.genecards.org/cgi-bin/carddisp.pl?gene=MBP	Golli-MBP
	MCM10	Minichromosome Maintenance 10 Replication Initiation Factor	http://www.genecards.org/cgi-bin/carddisp.pl?gene=MCM10	CNA43, DNA43, PRO2249, hsMCM10
	MCOLN1	Mucolipin 1	http://www.genecards.org/cgi-bin/carddisp.pl?gene=MCOLN1	MLIV, MST080, MSTP080, TRP-ML1, MG-2, ML4, TRPM-L1, TRPML1, mucolipidin, mucolipin-1
	MCOLN2	Mucolipin 2	http://www.genecards.org/cgi-bin/carddisp.pl?gene=MCOLN2	TRP-ML2, TRPML2, mucolipin-2
	MCUR1	Mitochondrial Calcium Uniporter Regulator 1	http://www.genecards.org/cgi-bin/carddisp.pl?gene=MCUR1	FMP32, C6orf79, CCDC90A
	MED13	Mediator Complex Subunit 13	http://www.genecards.org/cgi-bin/carddisp.pl?gene=MED13	HSPC221, THRAP1, ARC250, DRIP250, TRAP240, KIAA0593
	MED20	Mediator Complex Subunit 20	http://www.genecards.org/cgi-bin/carddisp.pl?gene=MED20	PRO0213, TRFP, hTRFP
	MED28	Mediator Complex Subunit 28	http://www.genecards.org/cgi-bin/carddisp.pl?gene=MED28	1500003D12Rik, magicin, EG1
	MEIG1	Meiosis/Spermiogenesis Associated 1	http://www.genecards.org/cgi-bin/carddisp.pl?gene=MEIG1	SPATA39, bA2K17.3
	MFF	Mitochondrial Fission Factor	http://www.genecards.org/cgi-bin/carddisp.pl?gene=MFF	EMPF2, GL004, C2orf33
	MFSD10	Major Facilitator Superfamily Domain Containing 10	http://www.genecards.org/cgi-bin/carddisp.pl?gene=MFSD10	TETTRAN, TETRAN
	MFSD13A	Major Facilitator Superfamily Domain Containing 13A	http://www.genecards.org/cgi-bin/carddisp.pl?gene=MFSD13A	bA18I14.8, C10orf77, TMEM180
	MFSD4B	Major Facilitator Superfamily Domain Containing 4B	http://www.genecards.org/cgi-bin/carddisp.pl?gene=MFSD4B	KIAA1919, NaGLT1
	MGST2	Microsomal Glutathione S-Transferase 2	http://www.genecards.org/cgi-bin/carddisp.pl?gene=MGST2	GST2, MGST-II
	MIA3	MIA Family Member 3, ER Export Factor	http://www.genecards.org/cgi-bin/carddisp.pl?gene=MIA3	TANGO, ARNT, UNQ6077, D320, TANGO1, KIAA0268
	MIB1	Mindbomb E3 Ubiquitin Protein Ligase 1	http://www.genecards.org/cgi-bin/carddisp.pl?gene=MIB1	DIP1, LVNC7, MIB, ZZZ6, DIP-1, ZZANK2, KIAA1323
	MID1IP1	MID1 Interacting Protein 1	http://www.genecards.org/cgi-bin/carddisp.pl?gene=MID1IP1	G12-like, STRAIT11499, THRSPL, MIG12, S14R
	MITD1	Microtubule Interacting And Trafficking Domain Containing 1	http://www.genecards.org/cgi-bin/carddisp.pl?gene=MITD1
	MKI67	Marker Of Proliferation Ki-67	http://www.genecards.org/cgi-bin/carddisp.pl?gene=MKI67	KIA, MIB-, MIB-1, PPP1R105
	MLH1	MutL Homolog 1	http://www.genecards.org/cgi-bin/carddisp.pl?gene=MLH1	FCC2, HNPCC, HNPCC2, hMLH1, COCA2
	MMP1	Matrix Metallopeptidase 1	http://www.genecards.org/cgi-bin/carddisp.pl?gene=MMP1	CLGN, CLG, MMP-1
	MMP23B	Matrix Metallopeptidase 23B	http://www.genecards.org/cgi-bin/carddisp.pl?gene=MMP23B	MMP-21, MIFR, femalysin, MMP21, MIFR-1, MMP-22, MMP-23, MMP22, MMP23A
	MMP7	Matrix Metallopeptidase 7	http://www.genecards.org/cgi-bin/carddisp.pl?gene=MMP7	matrilysin, PUMP-1, matrin, MPSL1, MMP-7, PUMP1
	MOGAT1	Monoacylglycerol O-Acyltransferase 1	http://www.genecards.org/cgi-bin/carddisp.pl?gene=MOGAT1	DGAT2L, DGAT2L1, MGAT1, hDC2, DC2
	MORC3	MORC Family CW-Type Zinc Finger 3	http://www.genecards.org/cgi-bin/carddisp.pl?gene=MORC3	ZCW5, ZCWCC3, NXP2, KIAA0136
	MORN4	MORN Repeat Containing 4	http://www.genecards.org/cgi-bin/carddisp.pl?gene=MORN4	bA548K23.4, retinophilin, rtp, C10orf83
	MOSPD2	Motile Sperm Domain Containing 2	http://www.genecards.org/cgi-bin/carddisp.pl?gene=MOSPD2
	MPP6	Membrane Palmitoylated Protein 6	http://www.genecards.org/cgi-bin/carddisp.pl?gene=MPP6	PALS2, p55T, VAM-1, VAM1
	MRGBP	MRG/MORF4L Binding Protein	http://www.genecards.org/cgi-bin/carddisp.pl?gene=MRGBP	Eaf7, MRG15BP, URCC4, C20orf20
	MROH2B	Maestro Heat Like Repeat Family Member 2B	http://www.genecards.org/cgi-bin/carddisp.pl?gene=MROH2B	HEATR7B2
	MRPL46	Mitochondrial Ribosomal Protein L46	http://www.genecards.org/cgi-bin/carddisp.pl?gene=MRPL46	C15orf4, L46mt, LIECG2, MRP-L46, P2ECSL
	MRPS25	Mitochondrial Ribosomal Protein S25	http://www.genecards.org/cgi-bin/carddisp.pl?gene=MRPS25	MRP-S25, RPMS25, S25mt
	MSH4	MutS Homolog 4	http://www.genecards.org/cgi-bin/carddisp.pl?gene=MSH4	hMSH4
	MT-ATP6	Mitochondrially Encoded ATP Synthase 6	http://www.genecards.org/cgi-bin/carddisp.pl?gene=MT-ATP6	ATPase6, MTATP6, ATP6
	MT-CO1	Mitochondrially Encoded Cytochrome C Oxidase I	http://www.genecards.org/cgi-bin/carddisp.pl?gene=MT-CO1	COX1, MTCO1, COI, COXI
	MT-CO2	Mitochondrially Encoded Cytochrome C Oxidase II	http://www.genecards.org/cgi-bin/carddisp.pl?gene=MT-CO2	COX2, MTCO2, COII, COXII
	MT-CO3	Mitochondrially Encoded Cytochrome C Oxidase III	http://www.genecards.org/cgi-bin/carddisp.pl?gene=MT-CO3	COIII, COXIII, COX3, MTCO3
	MT-ND6	Mitochondrially Encoded NADH:Ubiquinone Oxidoreductase Core Subunit 6	http://www.genecards.org/cgi-bin/carddisp.pl?gene=MT-ND6	MTND6, ND6, NADH6
	MT4	Metallothionein 4	http://www.genecards.org/cgi-bin/carddisp.pl?gene=MT4	MTIV, metallothionein-4, metallothionein-IV, MT-4, MT-IV
	MTIF3	Mitochondrial Translational Initiation Factor 3	http://www.genecards.org/cgi-bin/carddisp.pl?gene=MTIF3	IF-3(Mt), IF3mt, IF-3Mt, IF3(mt)
	MTMR2	Myotubularin Related Protein 2	http://www.genecards.org/cgi-bin/carddisp.pl?gene=MTMR2	phosphatidylinositol-3-phosphatase, phosphoinositide-3-phosphatase, CMT4B1, CMT4B, KIAA1073
	MTR	5-Methyltetrahydrofolate-Homocysteine Methyltransferase	http://www.genecards.org/cgi-bin/carddisp.pl?gene=MTR	HMAG, cblG, MS
	MUC17	Mucin 17, Cell Surface Associated	http://www.genecards.org/cgi-bin/carddisp.pl?gene=MUC17	mucin-17, MUC-17, MUC-3, MUC3
	MUC4	Mucin 4, Cell Surface Associated	http://www.genecards.org/cgi-bin/carddisp.pl?gene=MUC4	ASGP, MUC-4, HSA276359, mucin-4
	MUT	Methylmalonyl-CoA Mutase	http://www.genecards.org/cgi-bin/carddisp.pl?gene=MUT	MCM
	MXI1	MAX Interactor 1, Dimerization Protein	http://www.genecards.org/cgi-bin/carddisp.pl?gene=MXI1	MAD2, MXD2, MXI, bHLHc11
	MYL6	Myosin Light Chain 6	http://www.genecards.org/cgi-bin/carddisp.pl?gene=MYL6	LC17-GI, LC17-NM, LC17A, LC17B, MLC1SM, MLC3NM, MLC3SM, LC17, MLC-3, ESMLC
	MYLK	Myosin Light Chain Kinase	http://www.genecards.org/cgi-bin/carddisp.pl?gene=MYLK	telokin, MLCK108, MLCK210, MSTP083, MLCK1, MYLK1, KRP, MLCK, smMLCK, AAT7
	MYO5C	Myosin VC	http://www.genecards.org/cgi-bin/carddisp.pl?gene=MYO5C	myosin-Vc
	MYOM1	Myomesin 1	http://www.genecards.org/cgi-bin/carddisp.pl?gene=MYOM1	skelemin, EH-myomesin, myomesin-1
	MZT1	Mitotic Spindle Organizing Protein 1	http://www.genecards.org/cgi-bin/carddisp.pl?gene=MZT1	C13orf37, MOZART1
	NAAA	N-Acylethanolamine Acid Amidase	http://www.genecards.org/cgi-bin/carddisp.pl?gene=NAAA	ASAHL, PLT
	NANP	N-Acetylneuraminic Acid Phosphatase	http://www.genecards.org/cgi-bin/carddisp.pl?gene=NANP	N-acylneuraminate-9-phosphatase, dJ694B14.3, C20orf147, HDHD4, Neu5Ac-9-Pase
	NAPB	NSF Attachment Protein Beta	http://www.genecards.org/cgi-bin/carddisp.pl?gene=NAPB	SNAP-BETA, SNAPB
	NAT8L	N-Acetyltransferase 8 Like	http://www.genecards.org/cgi-bin/carddisp.pl?gene=NAT8L	Shati, NACED, NAT8-LIKE, CML3
	NCK1	NCK Adaptor Protein 1	http://www.genecards.org/cgi-bin/carddisp.pl?gene=NCK1	NCKalpha, nck-1, NCK
	NCKAP1	NCK Associated Protein 1	http://www.genecards.org/cgi-bin/carddisp.pl?gene=NCKAP1	NAP1, NAP125, HEM2, p125Nap1, KIAA0587
	NCOA1	Nuclear Receptor Coactivator 1	http://www.genecards.org/cgi-bin/carddisp.pl?gene=NCOA1	bHLHe74, NCoA-1, SRC-1, RIP160, SRC1, KAT13A, bHLHe42, F-SRC-1
	NDUFAF2	NADH:Ubiquinone Oxidoreductase Complex Assembly Factor 2	http://www.genecards.org/cgi-bin/carddisp.pl?gene=NDUFAF2	NDUFA12-like, B17.2L, mimitin, NDUFA12L, MMTN, B17.2-like
	NDUFAF5	NADH:Ubiquinone Oxidoreductase Complex Assembly Factor 5	http://www.genecards.org/cgi-bin/carddisp.pl?gene=NDUFAF5	bA526K24.2, dJ842G6.1, C20orf7
	NELL1	Neural EGFL Like 1	http://www.genecards.org/cgi-bin/carddisp.pl?gene=NELL1	IDH3GL, NRP1
	NEMF	Nuclear Export Mediator Factor	http://www.genecards.org/cgi-bin/carddisp.pl?gene=NEMF	NY-CO-1, SDCCAG1
	NEUROD1	Neuronal Differentiation 1	http://www.genecards.org/cgi-bin/carddisp.pl?gene=NEUROD1	BETA2, BHF-1, MODY6, NEUROD, bHLHa3, NeuroD1
	NF1	Neurofibromin 1	http://www.genecards.org/cgi-bin/carddisp.pl?gene=NF1	WSS, neurofibromatosis, NFNS, VRNF, neurofibromin
	NFKBIZ	NFKB Inhibitor Zeta	http://www.genecards.org/cgi-bin/carddisp.pl?gene=NFKBIZ	IkappaB-zeta, ikB-zeta, ikappaBzeta, I-kappa-B-zeta, IKBZ, INAP, MAIL
	NHEJ1	Non-Homologous End Joining Factor 1	http://www.genecards.org/cgi-bin/carddisp.pl?gene=NHEJ1	XLF
	NIN	Ninein	http://www.genecards.org/cgi-bin/carddisp.pl?gene=NIN	SCKL7, ninein, hNinein, KIAA1565
	NINL	Ninein Like	http://www.genecards.org/cgi-bin/carddisp.pl?gene=NINL	NLP, KIAA0980
	NIPBL	NIPBL, Cohesin Loading Factor	http://www.genecards.org/cgi-bin/carddisp.pl?gene=NIPBL	CDLS, CDLS1, IDN3-B, Scc2, delangin, IDN3
	NIT1	Nitrilase 1	http://www.genecards.org/cgi-bin/carddisp.pl?gene=NIT1
	NKRF	NFKB Repressing Factor	http://www.genecards.org/cgi-bin/carddisp.pl?gene=NKRF	ITBA4, NRF
	NKX6-3	NK6 Homeobox 3	http://www.genecards.org/cgi-bin/carddisp.pl?gene=NKX6-3	NKX6.3
	NME2	NME/NM23 Nucleoside Diphosphate Kinase 2	http://www.genecards.org/cgi-bin/carddisp.pl?gene=NME2	HEL-S-155an, NDKB, NDPK-B, NDPKB, NM23-H2, PUF, NM23B
	NOG	Noggin	http://www.genecards.org/cgi-bin/carddisp.pl?gene=NOG	SYM1, noggin, SYNS1A, SYNS1
	NOP14	NOP14 Nucleolar Protein	http://www.genecards.org/cgi-bin/carddisp.pl?gene=NOP14	RES425, RES4-25, UTP2, C4orf9, NOL14
	NOP16	NOP16 Nucleolar Protein	http://www.genecards.org/cgi-bin/carddisp.pl?gene=NOP16	HSPC111, HSPC185
	NOXO1	NADPH Oxidase Organizer 1	http://www.genecards.org/cgi-bin/carddisp.pl?gene=NOXO1	P41NOXA, P41NOXB, P41NOXC, SNX28, P41NOX, SH3PXD5
	NPAT	Nuclear Protein, Coactivator Of Histone Transcription	http://www.genecards.org/cgi-bin/carddisp.pl?gene=NPAT	P220, E14/NPAT, E14, CAND3
	NQO1	NAD(P)H Quinone Dehydrogenase 1	http://www.genecards.org/cgi-bin/carddisp.pl?gene=NQO1	DHQU, NMORI, azoreductase, diaphorase-4, DIA4, NMOR1, DT-diaphorase, DTD, QR1
	NR1H3	Nuclear Receptor Subfamily 1 Group H Member 3	http://www.genecards.org/cgi-bin/carddisp.pl?gene=NR1H3	LXR-a, RLD-1, LXRA
	NR5A1	Nuclear Receptor Subfamily 5 Group A Member 1	http://www.genecards.org/cgi-bin/carddisp.pl?gene=NR5A1	ELP, FTZ1, POF7, SPGF8, SRXY3, FTZF1, AD4BP, SF-1, SF1, STF-1, hSF-1
	NR6A1	Nuclear Receptor Subfamily 6 Group A Member 1	http://www.genecards.org/cgi-bin/carddisp.pl?gene=NR6A1	CT150, GCNF1, NR61, GCNF, RTR, hGCNF, hRTR
	NSUN3	NOP2/Sun RNA Methyltransferase Family Member 3	http://www.genecards.org/cgi-bin/carddisp.pl?gene=NSUN3	MST077, MSTP077
	NT5C3A	5'-Nucleotidase, Cytosolic IIIA	http://www.genecards.org/cgi-bin/carddisp.pl?gene=NT5C3A	P36, PN-I, lupin, POMP, PSN1, UMPH, hUMP1, NT5C3, P5N-1, cN-III, P5N1, UMPH1
	NUDT19	Nudix Hydrolase 19	http://www.genecards.org/cgi-bin/carddisp.pl?gene=NUDT19	CTC-379B2.4, RP2
	NUDT5	Nudix Hydrolase 5	http://www.genecards.org/cgi-bin/carddisp.pl?gene=NUDT5	YSA1, YSAH1, YSA1H, NUDIX5, hNUDT5
	NUP160	Nucleoporin 160	http://www.genecards.org/cgi-bin/carddisp.pl?gene=NUP160	NUP120, KIAA0197
	NUP214	Nucleoporin 214	http://www.genecards.org/cgi-bin/carddisp.pl?gene=NUP214	CAIN, KIAA0023, CAN
	NUP35	Nucleoporin 35	http://www.genecards.org/cgi-bin/carddisp.pl?gene=NUP35	MP44, NP44, MP-44, NUP53
	NXPH1	Neurexophilin 1	http://www.genecards.org/cgi-bin/carddisp.pl?gene=NXPH1	NPH1, Nbla00697, neurexophilin-1
	OASL	2'-5'-Oligoadenylate Synthetase Like	http://www.genecards.org/cgi-bin/carddisp.pl?gene=OASL	OASLd, p59-OASL, 2-5-OAS-RP, TRIP-14, TRIP14, p59OASL
	OAZ1	Ornithine Decarboxylase Antizyme 1	http://www.genecards.org/cgi-bin/carddisp.pl?gene=OAZ1	OAZ, AZI, ODC-Az
	OGT	O-Linked N-Acetylglucosamine (GlcNAc) Transferase	http://www.genecards.org/cgi-bin/carddisp.pl?gene=OGT	HINCUT-1, HRNT1, O-GLCNAC
	OPA1	OPA1, Mitochondrial Dynamin Like GTPase	http://www.genecards.org/cgi-bin/carddisp.pl?gene=OPA1	BERHS, MGM1, MTDPS14, NPG, NTG, largeG, KIAA0567
	OPRM1	Opioid Receptor Mu 1	http://www.genecards.org/cgi-bin/carddisp.pl?gene=OPRM1	MOR1, MOP, LMOR, MOR, OPRM, M-OR-1, MOR-1, hMOP
	OPTN	Optineurin	http://www.genecards.org/cgi-bin/carddisp.pl?gene=OPTN	NRP, optineurin, ALS12, TFIIIA-INTP, GLC1E, FIP-2, FIP2, HIP-7, HIP7, HYPL
	OR14J1	Olfactory Receptor Family 14 Subfamily J Member 1	http://www.genecards.org/cgi-bin/carddisp.pl?gene=OR14J1	OR6-25, bA150A6.4, hs6M1-28, OR5U1
	OR2M2	Olfactory Receptor Family 2 Subfamily M Member 2	http://www.genecards.org/cgi-bin/carddisp.pl?gene=OR2M2	OR2M2Q, OST423
	OR4M1	Olfactory Receptor Family 4 Subfamily M Member 1	http://www.genecards.org/cgi-bin/carddisp.pl?gene=OR4M1	OR14-7
	OR5AP2	Olfactory Receptor Family 5 Subfamily AP Member 2	http://www.genecards.org/cgi-bin/carddisp.pl?gene=OR5AP2	OR9J1
	OSBPL7	Oxysterol Binding Protein Like 7	http://www.genecards.org/cgi-bin/carddisp.pl?gene=OSBPL7	ORP7, ORP-7
	OTOA	Otoancorin	http://www.genecards.org/cgi-bin/carddisp.pl?gene=OTOA	otoancorin, CT108, DFNB22
	OTUB2	OTU Deubiquitinase, Ubiquitin Aldehyde Binding 2	http://www.genecards.org/cgi-bin/carddisp.pl?gene=OTUB2	OTU2, otubain-2, C14orf137, OTB2
	OTUD4	OTU Deubiquitinase 4	http://www.genecards.org/cgi-bin/carddisp.pl?gene=OTUD4	DUBA6, HSHIN1, HIN1, KIAA1046
	OTUD6B	OTU Domain Containing 6B	http://www.genecards.org/cgi-bin/carddisp.pl?gene=OTUD6B	CGI-77, DUBA-5, DUBA5
	P2RY6	Pyrimidinergic Receptor P2Y6	http://www.genecards.org/cgi-bin/carddisp.pl?gene=P2RY6	P2Y6
	P3H3	Prolyl 3-Hydroxylase 3	http://www.genecards.org/cgi-bin/carddisp.pl?gene=P3H3	GRCB, HSU47926, LEPREL2
	PARD6B	Par-6 Family Cell Polarity Regulator Beta	http://www.genecards.org/cgi-bin/carddisp.pl?gene=PARD6B	PAR6B, PAR-6B
	PARP12	Poly(ADP-Ribose) Polymerase Family Member 12	http://www.genecards.org/cgi-bin/carddisp.pl?gene=PARP12	MST109, MSTP109, ZC3H1, ZC3HDC1, ARTD12, PARP-12
	PARP14	Poly(ADP-Ribose) Polymerase Family Member 14	http://www.genecards.org/cgi-bin/carddisp.pl?gene=PARP14	pART8, ARTD8, BAL2, PARP-14, KIAA1268
	PARP3	Poly(ADP-Ribose) Polymerase Family Member 3	http://www.genecards.org/cgi-bin/carddisp.pl?gene=PARP3	IRT1, ADPRTL3, ADPRTL2, PADPRT-3, ADPRT-3, ADPRT3, ARTD3, PARP-3, hPARP-3
	PBRM1	Polybromo 1	http://www.genecards.org/cgi-bin/carddisp.pl?gene=PBRM1	polybromo-1D, BAF180, PB1, hPB1
	PCM1	Pericentriolar Material 1	http://www.genecards.org/cgi-bin/carddisp.pl?gene=PCM1	hPCM-1, PCM-1, RET/PCM-1, PTC4
	PCP4	Purkinje Cell Protein 4	http://www.genecards.org/cgi-bin/carddisp.pl?gene=PCP4	PEP-19, PEP19
	PDCD10	Programmed Cell Death 10	http://www.genecards.org/cgi-bin/carddisp.pl?gene=PDCD10	CCM3, TFAR15
	PDP2	Pyruvate Dehyrogenase Phosphatase Catalytic Subunit 2	http://www.genecards.org/cgi-bin/carddisp.pl?gene=PDP2	PPM2B, PPM2C2, KIAA1348
	PDS5B	PDS5 Cohesin Associated Factor B	http://www.genecards.org/cgi-bin/carddisp.pl?gene=PDS5B	CG008, APRIN, AS3, KIAA0979
	PDX1	Pancreatic And Duodenal Homeobox 1	http://www.genecards.org/cgi-bin/carddisp.pl?gene=PDX1	IUF1, MODY4, PAGEN1, IPF1, GSF, IDX-1, IPF-1, IUF-1, PDX-1, STF-1, STF1
	PDXDC1	Pyridoxal Dependent Decarboxylase Domain Containing 1	http://www.genecards.org/cgi-bin/carddisp.pl?gene=PDXDC1	LP8165, KIAA0251
	PEX19	Peroxisomal Biogenesis Factor 19	http://www.genecards.org/cgi-bin/carddisp.pl?gene=PEX19	PXMP1, D1S2223E, PBD12A, PMP1, PMPI, peroxin-19, PXF, HK33
	PFDN1	Prefoldin Subunit 1	http://www.genecards.org/cgi-bin/carddisp.pl?gene=PFDN1	PDF, PFD1
	PHACTR2	Phosphatase And Actin Regulator 2	http://www.genecards.org/cgi-bin/carddisp.pl?gene=PHACTR2	C6orf56, KIAA0680
	PHC3	Polyhomeotic Homolog 3	http://www.genecards.org/cgi-bin/carddisp.pl?gene=PHC3	HPH3, EDR3, PH3
	PHF13	PHD Finger Protein 13	http://www.genecards.org/cgi-bin/carddisp.pl?gene=PHF13	PHF5, SPOC1
	PHF3	PHD Finger Protein 3	http://www.genecards.org/cgi-bin/carddisp.pl?gene=PHF3	KIAA0244
	PHF6	PHD Finger Protein 6	http://www.genecards.org/cgi-bin/carddisp.pl?gene=PHF6	BFLS, BORJ, CENP-31, KIAA1823
	PHIP	Pleckstrin Homology Domain Interacting Protein	http://www.genecards.org/cgi-bin/carddisp.pl?gene=PHIP	BRWD2, DCAF14, ndrp, WDR11
	PHOX2A	Paired Like Homeobox 2a	http://www.genecards.org/cgi-bin/carddisp.pl?gene=PHOX2A	ARIX, PMX2A, CFEOM2, NCAM2, FEOM2
	PI15	Peptidase Inhibitor 15	http://www.genecards.org/cgi-bin/carddisp.pl?gene=PI15	P24TI, sugarCrisp, CRISP-8, CRISP8, P25TI, PI-15
	PI4K2B	Phosphatidylinositol 4-Kinase Type 2 Beta	http://www.genecards.org/cgi-bin/carddisp.pl?gene=PI4K2B	PI4KIIB, PIK42B, PI4KII-BETA
	PICK1	Protein Interacting With PRKCA 1	http://www.genecards.org/cgi-bin/carddisp.pl?gene=PICK1	PICK, PRKCABP
	PIGA	Phosphatidylinositol Glycan Anchor Biosynthesis Class A	http://www.genecards.org/cgi-bin/carddisp.pl?gene=PIGA	PIG-A, GPI3, MCAHS2, PNH1
	PIK3CB	Phosphatidylinositol-4,5-Bisphosphate 3-Kinase Catalytic Subunit Beta	http://www.genecards.org/cgi-bin/carddisp.pl?gene=PIK3CB	PI3K, P110BETA, PI3KBETA, PIK3C1, PI3K-beta
	PIN4	Peptidylprolyl Cis/Trans Isomerase, NIMA-Interacting 4	http://www.genecards.org/cgi-bin/carddisp.pl?gene=PIN4	parvulin, EPVH, PAR14, PAR17, parvulin-14, parvulin-17, hEPVH, hPar14, hPar17
	PINLYP	Phospholipase A2 Inhibitor And LY6/PLAUR Domain Containing	http://www.genecards.org/cgi-bin/carddisp.pl?gene=PINLYP
	PIP5K1A	Phosphatidylinositol-4-Phosphate 5-Kinase Type 1 Alpha	http://www.genecards.org/cgi-bin/carddisp.pl?gene=PIP5K1A	PIP5K1-alpha, PIP5KIalpha
	PIWIL1	Piwi Like RNA-Mediated Gene Silencing 1	http://www.genecards.org/cgi-bin/carddisp.pl?gene=PIWIL1	CT80.1, HIWI, PIWI, MIWI
	PJA2	Praja Ring Finger Ubiquitin Ligase 2	http://www.genecards.org/cgi-bin/carddisp.pl?gene=PJA2	Neurodap1, praja2, RNF131, KIAA0438
	PLA2G3	Phospholipase A2 Group III	http://www.genecards.org/cgi-bin/carddisp.pl?gene=PLA2G3	GIII-SPLA2, SPLA2III, sPLA2-III
	PLA2G4E	Phospholipase A2 Group IVE	http://www.genecards.org/cgi-bin/carddisp.pl?gene=PLA2G4E	cPLA2-epsilon
	PLAGL1	PLAG1 Like Zinc Finger 1	http://www.genecards.org/cgi-bin/carddisp.pl?gene=PLAGL1	ZAC1, LOT1, ZAC, LOT-1
	PLCD4	Phospholipase C Delta 4	http://www.genecards.org/cgi-bin/carddisp.pl?gene=PLCD4	PLC-delta-4, hPLCD4
	PLPP1	Phospholipid Phosphatase 1	http://www.genecards.org/cgi-bin/carddisp.pl?gene=PLPP1	PAP2, LLP1a, PPAP2A, LPP1, PAP-2a, PAP2-alpha, PAP2a
	PMEPA1	Prostate Transmembrane Protein, Androgen Induced 1	http://www.genecards.org/cgi-bin/carddisp.pl?gene=PMEPA1	TMEPAI, STAG1
	PML	Promyelocytic Leukemia	http://www.genecards.org/cgi-bin/carddisp.pl?gene=PML	MYL, PP8675, RNF71, TRIM19
	POLQ	DNA Polymerase Theta	http://www.genecards.org/cgi-bin/carddisp.pl?gene=POLQ	PRO0327, POLH
	POLR2L	RNA Polymerase II Subunit L	http://www.genecards.org/cgi-bin/carddisp.pl?gene=POLR2L	RBP10, RPABC5, RPB10, RPB10beta, hRPB7.6, RPB7.6
	POLR3C	RNA Polymerase III Subunit C	http://www.genecards.org/cgi-bin/carddisp.pl?gene=POLR3C	RPC3, RPC62
	POSTN	Periostin	http://www.genecards.org/cgi-bin/carddisp.pl?gene=POSTN	periostin, PDLPOSTN, OSF-2, OSF2, PN
	POU4F1	POU Class 4 Homeobox 1	http://www.genecards.org/cgi-bin/carddisp.pl?gene=POU4F1	RDC-1, RDC1, Oct-T1, brain-3A, brn-3A, BRN3A
	PPIA	Peptidylprolyl Isomerase A	http://www.genecards.org/cgi-bin/carddisp.pl?gene=PPIA	HEL-S-69p, CYPA, CYPH
	PPIC	Peptidylprolyl Isomerase C	http://www.genecards.org/cgi-bin/carddisp.pl?gene=PPIC	CYPC, parvulin
	PPIP5K2	Diphosphoinositol Pentakisphosphate Kinase 2	http://www.genecards.org/cgi-bin/carddisp.pl?gene=PPIP5K2	CFAP160, IP7K2, HISPPD1, VIP2, KIAA0433, hsVIP2
	PPP1R8	Protein Phosphatase 1 Regulatory Subunit 8	http://www.genecards.org/cgi-bin/carddisp.pl?gene=PPP1R8	ARD1, ARD-1, PRO2047, NIPP-1, NIPP1
	PPP1R9A	Protein Phosphatase 1 Regulatory Subunit 9A	http://www.genecards.org/cgi-bin/carddisp.pl?gene=PPP1R9A	NRB1, NRBI, neurabin-1, Neurabin-I, KIAA1222
	PRDM8	PR/SET Domain 8	http://www.genecards.org/cgi-bin/carddisp.pl?gene=PRDM8	EPM10, PFM5
	PRDM9	PR/SET Domain 9	http://www.genecards.org/cgi-bin/carddisp.pl?gene=PRDM9	MEISETZ, ZNF899, MSBP3, PFM6
	PROK2	Prokineticin 2	http://www.genecards.org/cgi-bin/carddisp.pl?gene=PROK2	PK2, HH4, KAL4, MIT1, prokineticin-2, BV8
	PRPF40A	Pre-MRNA Processing Factor 40 Homolog A	http://www.genecards.org/cgi-bin/carddisp.pl?gene=PRPF40A	FBP-11, NY-REN-6, Prp40, FNBP3, FBP11, FLAF1, HIP-10, HIP10, HYPA
	PRR13	Proline Rich 13	http://www.genecards.org/cgi-bin/carddisp.pl?gene=PRR13	TXR1
	PRSS36	Protease, Serine 36	http://www.genecards.org/cgi-bin/carddisp.pl?gene=PRSS36	polyserase-2
	PRTG	Protogenin	http://www.genecards.org/cgi-bin/carddisp.pl?gene=PRTG	protogenin, IGDCC5, shen-dan
	PSMB4	Proteasome Subunit Beta 4	http://www.genecards.org/cgi-bin/carddisp.pl?gene=PSMB4	HN3, hsBPROS26, HsN3, PROS-26, PROS26
	PSMD11	Proteasome 26S Subunit, Non-ATPase 11	http://www.genecards.org/cgi-bin/carddisp.pl?gene=PSMD11	Rpn6, S9, p44.5
	PTAR1	Protein Prenyltransferase Alpha Subunit Repeat Containing 1	http://www.genecards.org/cgi-bin/carddisp.pl?gene=PTAR1	4930428J16Rik
	PTBP3	Polypyrimidine Tract Binding Protein 3	http://www.genecards.org/cgi-bin/carddisp.pl?gene=PTBP3	ROD1
	PTCD2	Pentatricopeptide Repeat Domain 2	http://www.genecards.org/cgi-bin/carddisp.pl?gene=PTCD2	CTC-365E16.1
	PTEN	Phosphatase And Tensin Homolog	http://www.genecards.org/cgi-bin/carddisp.pl?gene=PTEN	TEP1, 10q23del, CWS1, DEC, GLM2, PTEN1, BZS, MHAM, MMAC1
	PTMA	Prothymosin, Alpha	http://www.genecards.org/cgi-bin/carddisp.pl?gene=PTMA	TMSA
	PTMS	Parathymosin	http://www.genecards.org/cgi-bin/carddisp.pl?gene=PTMS	ParaT, parathymosin
	PTPRS	Protein Tyrosine Phosphatase, Receptor Type S	http://www.genecards.org/cgi-bin/carddisp.pl?gene=PTPRS	PTPSIGMA, R-PTP-S, R-PTP-sigma
	PWP2	PWP2 Periodic Tryptophan Protein Homolog (Yeast)	http://www.genecards.org/cgi-bin/carddisp.pl?gene=PWP2	EHOC-17, UTP1, PWP2H
	PXK	PX Domain Containing Serine/Threonine Kinase Like	http://www.genecards.org/cgi-bin/carddisp.pl?gene=PXK	MONaKA
	QSER1	Glutamine And Serine Rich 1	http://www.genecards.org/cgi-bin/carddisp.pl?gene=QSER1
	QSOX1	Quiescin Sulfhydryl Oxidase 1	http://www.genecards.org/cgi-bin/carddisp.pl?gene=QSOX1	Q6, QSCN6, hQSOX
	RAB11FIP2	RAB11 Family Interacting Protein 2	http://www.genecards.org/cgi-bin/carddisp.pl?gene=RAB11FIP2	Rab11-FIP2, KIAA0941, nRip11
	RAB12	RAB12, Member RAS Oncogene Family	http://www.genecards.org/cgi-bin/carddisp.pl?gene=RAB12
	RAB1A	RAB1A, Member RAS Oncogene Family	http://www.genecards.org/cgi-bin/carddisp.pl?gene=RAB1A	YPT1, RAB1
	RAB40B	RAB40B, Member RAS Oncogene Family	http://www.genecards.org/cgi-bin/carddisp.pl?gene=RAB40B	RAR, SEC4L
	RAB7B	RAB7B, Member RAS Oncogene Family	http://www.genecards.org/cgi-bin/carddisp.pl?gene=RAB7B	RAB7
	RABL3	RAB, Member Of RAS Oncogene Family Like 3	http://www.genecards.org/cgi-bin/carddisp.pl?gene=RABL3
	RACK1	Receptor For Activated C Kinase 1	http://www.genecards.org/cgi-bin/carddisp.pl?gene=RACK1	Gnb2-rs1, H12.3, PIG21, GNB2L1, HLC-7
	RAD23B	RAD23 Homolog B, Nucleotide Excision Repair Protein	http://www.genecards.org/cgi-bin/carddisp.pl?gene=RAD23B	p58, HHR23B, HR23B
	RAD50	RAD50 Double Strand Break Repair Protein	http://www.genecards.org/cgi-bin/carddisp.pl?gene=RAD50	NBSLD, RAD502, hRad50
	RAN	RAN, Member RAS Oncogene Family	http://www.genecards.org/cgi-bin/carddisp.pl?gene=RAN	Gsp1, OK/SW-cl.81, RanGTPase, TC4, ARA24
	RARA	Retinoic Acid Receptor Alpha	http://www.genecards.org/cgi-bin/carddisp.pl?gene=RARA	RAR, NR1B1, RAR-alpha
	RASA2	RAS P21 Protein Activator 2	http://www.genecards.org/cgi-bin/carddisp.pl?gene=RASA2	RASGAP, GAP1M
	RASD1	Ras Related Dexamethasone Induced 1	http://www.genecards.org/cgi-bin/carddisp.pl?gene=RASD1	AGS1, MGC:26290, DEXRAS1
	RASSF7	Ras Association Domain Family Member 7	http://www.genecards.org/cgi-bin/carddisp.pl?gene=RASSF7	HRAS1, C11orf13, HRC1
	RBM5	RNA Binding Motif Protein 5	http://www.genecards.org/cgi-bin/carddisp.pl?gene=RBM5	G15, H37, LUCA15, RMB5
	RBPMS	RNA Binding Protein With Multiple Splicing	http://www.genecards.org/cgi-bin/carddisp.pl?gene=RBPMS	HERMES, RBP-MS
	RC3H1	Ring Finger And CCCH-Type Domains 1	http://www.genecards.org/cgi-bin/carddisp.pl?gene=RC3H1	ROQUIN, RNF198, KIAA2025, roquin-1
	REV1	REV1, DNA Directed Polymerase	http://www.genecards.org/cgi-bin/carddisp.pl?gene=REV1	REV1L, AIBP80
	REV3L	REV3 Like, DNA Directed Polymerase Zeta Catalytic Subunit	http://www.genecards.org/cgi-bin/carddisp.pl?gene=REV3L	POLZ, REV3, REV3-like, hREV3
	RFWD2	Ring Finger And WD Repeat Domain 2	http://www.genecards.org/cgi-bin/carddisp.pl?gene=RFWD2	COP1, hCOP1, RNF200
	RGCC	Regulator Of Cell Cycle	http://www.genecards.org/cgi-bin/carddisp.pl?gene=RGCC	bA157L14.2, C13orf15, RGC-32, RGC32
	RGS21	Regulator Of G-Protein Signaling 21	http://www.genecards.org/cgi-bin/carddisp.pl?gene=RGS21
	RHOC	Ras Homolog Family Member C	http://www.genecards.org/cgi-bin/carddisp.pl?gene=RHOC	H9, RHOH9, ARH9, ARHC
	RHOT2	Ras Homolog Family Member T2	http://www.genecards.org/cgi-bin/carddisp.pl?gene=RHOT2	MIRO2, RASL, ARHT2, C16orf39, MIRO-2, hMiro-2
	RIC8B	RIC8 Guanine Nucleotide Exchange Factor B	http://www.genecards.org/cgi-bin/carddisp.pl?gene=RIC8B	RIC8, synembryn-B, hSyn
	RICTOR	RPTOR Independent Companion Of MTOR Complex 2	http://www.genecards.org/cgi-bin/carddisp.pl?gene=RICTOR	pianissimo, AVO3, PIA, hAVO3, KIAA1999
	RIF1	Replication Timing Regulatory Factor 1	http://www.genecards.org/cgi-bin/carddisp.pl?gene=RIF1
	RIMBP2	RIMS Binding Protein 2	http://www.genecards.org/cgi-bin/carddisp.pl?gene=RIMBP2	RBP2, PPP1R133, RIM-BP2, KIAA0318
	RLBP1	Retinaldehyde Binding Protein 1	http://www.genecards.org/cgi-bin/carddisp.pl?gene=RLBP1	CRALBP
	RLF	Rearranged L-Myc Fusion	http://www.genecards.org/cgi-bin/carddisp.pl?gene=RLF	ZN-15L, ZNF292L
	RMDN1	Regulator Of Microtubule Dynamics 1	http://www.genecards.org/cgi-bin/carddisp.pl?gene=RMDN1	CGI-90, RMD1, FAM82B, RMD-1, hRMD-1
	RNF11	Ring Finger Protein 11	http://www.genecards.org/cgi-bin/carddisp.pl?gene=RNF11	CGI-123, SID1669
	RNF19B	Ring Finger Protein 19B	http://www.genecards.org/cgi-bin/carddisp.pl?gene=RNF19B	IBRDC3, NKLAM
	RNF208	Ring Finger Protein 208	http://www.genecards.org/cgi-bin/carddisp.pl?gene=RNF208
	RNF214	Ring Finger Protein 214	http://www.genecards.org/cgi-bin/carddisp.pl?gene=RNF214
	RPL10	Ribosomal Protein L10	http://www.genecards.org/cgi-bin/carddisp.pl?gene=RPL10	L10, NOV, AUTSX5, DXS648, DXS648E, QM
	RPL10A	Ribosomal Protein L10a	http://www.genecards.org/cgi-bin/carddisp.pl?gene=RPL10A	L10a, CSA19, Csa-19, NEDD6, NEDD-6
	RPL12	Ribosomal Protein L12	http://www.genecards.org/cgi-bin/carddisp.pl?gene=RPL12	L12
	RPL14	Ribosomal Protein L14	http://www.genecards.org/cgi-bin/carddisp.pl?gene=RPL14	L14, CAG-ISL-7, CTG-B33, RL14, hRL14
	RPL18	Ribosomal Protein L18	http://www.genecards.org/cgi-bin/carddisp.pl?gene=RPL18	L18
	RPL19	Ribosomal Protein L19	http://www.genecards.org/cgi-bin/carddisp.pl?gene=RPL19	L19
	RPL23	Ribosomal Protein L23	http://www.genecards.org/cgi-bin/carddisp.pl?gene=RPL23	L23, rpL17
	RPL23A	Ribosomal Protein L23a	http://www.genecards.org/cgi-bin/carddisp.pl?gene=RPL23A	L23a, MDA20
	RPL27	Ribosomal Protein L27	http://www.genecards.org/cgi-bin/carddisp.pl?gene=RPL27	L27
	RPL29	Ribosomal Protein L29	http://www.genecards.org/cgi-bin/carddisp.pl?gene=RPL29	HIP, HUMRPL29, RPL29P10, L29, RPL29_3_370
	RPL31	Ribosomal Protein L31	http://www.genecards.org/cgi-bin/carddisp.pl?gene=RPL31	L31
	RPL32	Ribosomal Protein L32	http://www.genecards.org/cgi-bin/carddisp.pl?gene=RPL32	L32, PP9932
	RPL36	Ribosomal Protein L36	http://www.genecards.org/cgi-bin/carddisp.pl?gene=RPL36	L36
	RPL37	Ribosomal Protein L37	http://www.genecards.org/cgi-bin/carddisp.pl?gene=RPL37	L37, G1.16
	RPL5	Ribosomal Protein L5	http://www.genecards.org/cgi-bin/carddisp.pl?gene=RPL5	L5, DBA6, MSTP030, PPP1R135
	RPL6	Ribosomal Protein L6	http://www.genecards.org/cgi-bin/carddisp.pl?gene=RPL6	SHUJUN-2, TAXREB107, TXREB1, L6
	RPL7	Ribosomal Protein L7	http://www.genecards.org/cgi-bin/carddisp.pl?gene=RPL7	L7, humL7-1
	RPL7L1	Ribosomal Protein L7 Like 1	http://www.genecards.org/cgi-bin/carddisp.pl?gene=RPL7L1	dJ475N16.4
	RPL8	Ribosomal Protein L8	http://www.genecards.org/cgi-bin/carddisp.pl?gene=RPL8	L8
	RPLP0	Ribosomal Protein Lateral Stalk Subunit P0	http://www.genecards.org/cgi-bin/carddisp.pl?gene=RPLP0	P0, L10E, LP0, PRLP0, RPP0
	RPLP1	Ribosomal Protein Lateral Stalk Subunit P1	http://www.genecards.org/cgi-bin/carddisp.pl?gene=RPLP1	P1, LP1, RPP1, RRP1
	RPS10	Ribosomal Protein S10	http://www.genecards.org/cgi-bin/carddisp.pl?gene=RPS10	DBA9, S10
	RPS12	Ribosomal Protein S12	http://www.genecards.org/cgi-bin/carddisp.pl?gene=RPS12	S12
	RPS13	Ribosomal Protein S13	http://www.genecards.org/cgi-bin/carddisp.pl?gene=RPS13	S13
	RPS15	Ribosomal Protein S15	http://www.genecards.org/cgi-bin/carddisp.pl?gene=RPS15	RIG, S15
	RPS15A	Ribosomal Protein S15a	http://www.genecards.org/cgi-bin/carddisp.pl?gene=RPS15A	S15a
	RPS17	Ribosomal Protein S17	http://www.genecards.org/cgi-bin/carddisp.pl?gene=RPS17	DBA4, RPS17L1, RPS17L2, S17, RPS17L
	RPS18	Ribosomal Protein S18	http://www.genecards.org/cgi-bin/carddisp.pl?gene=RPS18	HKE3, KE-3, KE3, S18, D6S218E
	RPS2	Ribosomal Protein S2	http://www.genecards.org/cgi-bin/carddisp.pl?gene=RPS2	S2, LLREP3, OK/KNS-cl.6, RPS4
	RPS20	Ribosomal Protein S20	http://www.genecards.org/cgi-bin/carddisp.pl?gene=RPS20	S20
	RPS21	Ribosomal Protein S21	http://www.genecards.org/cgi-bin/carddisp.pl?gene=RPS21	HLDF, S21
	RPS23	Ribosomal Protein S23	http://www.genecards.org/cgi-bin/carddisp.pl?gene=RPS23	S23
	RPS24	Ribosomal Protein S24	http://www.genecards.org/cgi-bin/carddisp.pl?gene=RPS24	DBA3, S24
	RPS26	Ribosomal Protein S26	http://www.genecards.org/cgi-bin/carddisp.pl?gene=RPS26	DBA10, S26
	RPS27A	Ribosomal Protein S27a	http://www.genecards.org/cgi-bin/carddisp.pl?gene=RPS27A	CEP80, HEL112, S27A, UBC, UBCEP80, ubiquitin-CEP80, UBA80, UBCEP1
	RPS28	Ribosomal Protein S28	http://www.genecards.org/cgi-bin/carddisp.pl?gene=RPS28	DBA15, S28
	RPS3	Ribosomal Protein S3	http://www.genecards.org/cgi-bin/carddisp.pl?gene=RPS3	S3
	RPS3A	Ribosomal Protein S3A	http://www.genecards.org/cgi-bin/carddisp.pl?gene=RPS3A	S3A, fte-1, MFTL, FTE1
	RPS5	Ribosomal Protein S5	http://www.genecards.org/cgi-bin/carddisp.pl?gene=RPS5	S5
	RPS6	Ribosomal Protein S6	http://www.genecards.org/cgi-bin/carddisp.pl?gene=RPS6	S6
	RPS6KB2	Ribosomal Protein S6 Kinase B2	http://www.genecards.org/cgi-bin/carddisp.pl?gene=RPS6KB2	KLS, P70-beta, P70-beta-1, P70-beta-2, S6K-beta2, p70(S6K)-beta, p70S6Kb, P70S6K2, S6K-beta, S6K-beta-2, S6K2, SRK, STK14B
	RPSA	Ribosomal Protein SA	http://www.genecards.org/cgi-bin/carddisp.pl?gene=RPSA	SA, P40, LBP, LRP, ICAS, lamR, LAMR1, 37LRP, 67LR, LAMBR, LBP/p40, LRP/LR, NEM/1CHD4
	RPUSD1	RNA Pseudouridylate Synthase Domain Containing 1	http://www.genecards.org/cgi-bin/carddisp.pl?gene=RPUSD1	C16orf40, RLUCL
	RRH	Retinal Pigment Epithelium-Derived Rhodopsin Homolog	http://www.genecards.org/cgi-bin/carddisp.pl?gene=RRH	peropsin
	RSAD2	Radical S-Adenosyl Methionine Domain Containing 2	http://www.genecards.org/cgi-bin/carddisp.pl?gene=RSAD2	2510004L01Rik, cig33, cig5, vig1, viperin
	RSBN1L	Round Spermatid Basic Protein 1 Like	http://www.genecards.org/cgi-bin/carddisp.pl?gene=RSBN1L
	RSL24D1	Ribosomal L24 Domain Containing 1	http://www.genecards.org/cgi-bin/carddisp.pl?gene=RSL24D1	L30, HRP-L30-iso, RLP24, RPL24, TVAS3, C15orf15, RPL24L
	RSPH4A	Radial Spoke Head 4 Homolog A	http://www.genecards.org/cgi-bin/carddisp.pl?gene=RSPH4A	CILD11, RSPH6B, dJ412I7.1, RSHL3
	RSRP1	Arginine And Serine Rich Protein 1	http://www.genecards.org/cgi-bin/carddisp.pl?gene=RSRP1	NPD014, C1orf63
	RTKN2	Rhotekin 2	http://www.genecards.org/cgi-bin/carddisp.pl?gene=RTKN2	bA531F24.1, rhotekin-2, PLEKHK1
	RUSC2	RUN And SH3 Domain Containing 2	http://www.genecards.org/cgi-bin/carddisp.pl?gene=RUSC2	Iporin, KIAA0375
	RUVBL1	RuvB Like AAA ATPase 1	http://www.genecards.org/cgi-bin/carddisp.pl?gene=RUVBL1	pontin, TIH1, ECP54, Pontin52, RVB1, ECP-54, INO80H, NMP238, TAP54-alpha, TIP49, TIP49A
	S100A11	S100 Calcium Binding Protein A11	http://www.genecards.org/cgi-bin/carddisp.pl?gene=S100A11	HEL-S-43, calgizzarin, MLN70, S100C
	S100A2	S100 Calcium Binding Protein A2	http://www.genecards.org/cgi-bin/carddisp.pl?gene=S100A2	S100L, CAN19
	S100A6	S100 Calcium Binding Protein A6	http://www.genecards.org/cgi-bin/carddisp.pl?gene=S100A6	2A9, 5B10, CABP, calcyclin, CACY, PRA
	SBNO1	Strawberry Notch Homolog 1	http://www.genecards.org/cgi-bin/carddisp.pl?gene=SBNO1	MOP3, MOP-3, Sno
	SCAF11	SR-Related CTD Associated Factor 11	http://www.genecards.org/cgi-bin/carddisp.pl?gene=SCAF11	SIP1, SRRP129, SFRS2IP, SRSF2IP, CASP11
	SCAMP4	Secretory Carrier Membrane Protein 4	http://www.genecards.org/cgi-bin/carddisp.pl?gene=SCAMP4	SCAMP-4
	SCD	Stearoyl-CoA Desaturase	http://www.genecards.org/cgi-bin/carddisp.pl?gene=SCD	delta-9-desaturase, FADS5, MSTP008, SCD1, delta(9)-desaturase, SCDOS, hSCD1
	SCFD1	Sec1 Family Domain Containing 1	http://www.genecards.org/cgi-bin/carddisp.pl?gene=SCFD1	RA410, SLY1, SLY1P, C14orf163, STXBP1L2, KIAA0917
	SCG3	Secretogranin III	http://www.genecards.org/cgi-bin/carddisp.pl?gene=SCG3	SGIII, secretogranin-3
	SCOC	Short Coiled-Coil Protein	http://www.genecards.org/cgi-bin/carddisp.pl?gene=SCOC	HRIHFB2072, UNC-69, SCOCO
	SDHAF4	Succinate Dehydrogenase Complex Assembly Factor 4	http://www.genecards.org/cgi-bin/carddisp.pl?gene=SDHAF4	Sdh8, C6orf57
	SEBOX	SEBOX Homeobox	http://www.genecards.org/cgi-bin/carddisp.pl?gene=SEBOX	OG-9, OG9, OG9X
	SEC62	SEC62 Homolog, Preprotein Translocation Factor	http://www.genecards.org/cgi-bin/carddisp.pl?gene=SEC62	TLOC1, TP-1, hTP-1, Dtrp1, HTP1
	SEL1L3	SEL1L Family Member 3	http://www.genecards.org/cgi-bin/carddisp.pl?gene=SEL1L3	Sel-1L3, KIAA0746
	SEMA3C	Semaphorin 3C	http://www.genecards.org/cgi-bin/carddisp.pl?gene=SEMA3C	SemE, semaphorin-3C, semaphorin-E, SEMAE
	SERPINA6	Serpin Family A Member 6	http://www.genecards.org/cgi-bin/carddisp.pl?gene=SERPINA6	CBG, transcortin
	SERPINC1	Serpin Family C Member 1	http://www.genecards.org/cgi-bin/carddisp.pl?gene=SERPINC1	ATIII, antithrombin-III, AT3D, THPH7, AT3
	SETDB2	SET Domain Bifurcated 2	http://www.genecards.org/cgi-bin/carddisp.pl?gene=SETDB2	CLLL8, C13orf4, CLLD8, KMT1F
	SGO1	Shugoshin 1	http://www.genecards.org/cgi-bin/carddisp.pl?gene=SGO1	CAID, NY-BR-85, SGO, SGOL1
	SGO2	Shugoshin 2	http://www.genecards.org/cgi-bin/carddisp.pl?gene=SGO2	TRIPIN, shugoshin-2, SGOL2
	SGSH	N-Sulfoglucosamine Sulfohydrolase	http://www.genecards.org/cgi-bin/carddisp.pl?gene=SGSH	HSS, sulfamidase, MPS3A, SFMD, sulphamidase
	SGTB	Small Glutamine Rich Tetratricopeptide Repeat Containing Beta	http://www.genecards.org/cgi-bin/carddisp.pl?gene=SGTB	SGT2, beta-SGT
	SH2D1A	SH2 Domain Containing 1A	http://www.genecards.org/cgi-bin/carddisp.pl?gene=SH2D1A	SAP, MTCP1, LYP, EBVS, SAP/SH2D1A, XLP, XLPD, XLPD1, IMD5, DSHP
	SH3TC1	SH3 Domain And Tetratricopeptide Repeats 1	http://www.genecards.org/cgi-bin/carddisp.pl?gene=SH3TC1
	SHPRH	SNF2 Histone Linker PHD RING Helicase	http://www.genecards.org/cgi-bin/carddisp.pl?gene=SHPRH	2610103K11Rik, bA545I5.2, KIAA2023
	SIT1	Signaling Threshold Regulating Transmembrane Adaptor 1	http://www.genecards.org/cgi-bin/carddisp.pl?gene=SIT1	SIT-R, SIT, gp30/40
	SLC10A2	Solute Carrier Family 10 Member 2	http://www.genecards.org/cgi-bin/carddisp.pl?gene=SLC10A2	PBAM, ASBT, ISBT, IBAT, NTCP2
	SLC13A4	Solute Carrier Family 13 Member 4	http://www.genecards.org/cgi-bin/carddisp.pl?gene=SLC13A4	NAS2, SUT-1, SUT1
	SLC18A2	Solute Carrier Family 18 Member A2	http://www.genecards.org/cgi-bin/carddisp.pl?gene=SLC18A2	SVAT, VMAT2, SVMT, VAT2
	SLC18B1	Solute Carrier Family 18 Member B1	http://www.genecards.org/cgi-bin/carddisp.pl?gene=SLC18B1	dJ55C23.6, C6orf192
	SLC1A5	Solute Carrier Family 1 Member 5	http://www.genecards.org/cgi-bin/carddisp.pl?gene=SLC1A5	AAAT, ATBO, M7VS1, R16, M7V1, RDRC, ASCT2, ATB(0), RDR
	SLC25A3	Solute Carrier Family 25 Member 3	http://www.genecards.org/cgi-bin/carddisp.pl?gene=SLC25A3	PTP, OK/SW-cl.48, PHC
	SLC25A6	Solute Carrier Family 25 Member 6	http://www.genecards.org/cgi-bin/carddisp.pl?gene=SLC25A6	AAC3, ANT3Y, ANT3, ANT
	SLC26A3	Solute Carrier Family 26 Member 3	http://www.genecards.org/cgi-bin/carddisp.pl?gene=SLC26A3	CLD, DRA
	SLC30A7	Solute Carrier Family 30 Member 7	http://www.genecards.org/cgi-bin/carddisp.pl?gene=SLC30A7	ZnTL2, ZNT7, ZnT-7
	SLC37A1	Solute Carrier Family 37 Member 1	http://www.genecards.org/cgi-bin/carddisp.pl?gene=SLC37A1	G3PP
	SLC39A13	Solute Carrier Family 39 Member 13	http://www.genecards.org/cgi-bin/carddisp.pl?gene=SLC39A13	LZT-Hs9, ZIP-13, ZIP13
	SLC41A2	Solute Carrier Family 41 Member 2	http://www.genecards.org/cgi-bin/carddisp.pl?gene=SLC41A2	SLC41A1-L1
	SLC51B	Solute Carrier Family 51 Beta Subunit	http://www.genecards.org/cgi-bin/carddisp.pl?gene=SLC51B	OSTBETA, OST-beta, OSTB
	SLC7A6OS	Solute Carrier Family 7 Member 6 Opposite Strand	http://www.genecards.org/cgi-bin/carddisp.pl?gene=SLC7A6OS
	SLCO1B1	Solute Carrier Organic Anion Transporter Family Member 1B1	http://www.genecards.org/cgi-bin/carddisp.pl?gene=SLCO1B1	LST-1, LST1, HBLRR, SLC21A6, OATP-2, OATP-C, OATP1B1, OATP2, OATPC
	SLK	STE20 Like Kinase	http://www.genecards.org/cgi-bin/carddisp.pl?gene=SLK	STK2, LOSK, bA16H23.1, se20-9, hSLK, KIAA0204
	SLTM	SAFB Like Transcription Modulator	http://www.genecards.org/cgi-bin/carddisp.pl?gene=SLTM	MET
	SMARCAD1	SWI/SNF-Related, Matrix-Associated Actin-Dependent Regulator Of Chromatin, Subfamily A, Containing DEAD/H Box 1	http://www.genecards.org/cgi-bin/carddisp.pl?gene=SMARCAD1	ETL1, ADERM, HEL1, KIAA1122, hHEL1
	SMC1B	Structural Maintenance Of Chromosomes 1B	http://www.genecards.org/cgi-bin/carddisp.pl?gene=SMC1B	SMC1BETA, SMC1L2, SMC-1-beta, SMC-1B
	SMC2	Structural Maintenance Of Chromosomes 2	http://www.genecards.org/cgi-bin/carddisp.pl?gene=SMC2	CAP-E, SMC2L1, CAPE, SMC-2, hCAP-E
	SMC3	Structural Maintenance Of Chromosomes 3	http://www.genecards.org/cgi-bin/carddisp.pl?gene=SMC3	BAM, BMH, HCAP, CDLS3, CSPG6, SMC3L1, Bamacan, SMC-3
	SMC4	Structural Maintenance Of Chromosomes 4	http://www.genecards.org/cgi-bin/carddisp.pl?gene=SMC4	CAPC, CAP-C, SMC4L1, SMC-4, hCAP-C
	SMC6	Structural Maintenance Of Chromosomes 6	http://www.genecards.org/cgi-bin/carddisp.pl?gene=SMC6	SMC6L1, SMC-6, hSMC6
	SMG1	SMG1, Nonsense Mediated MRNA Decay Associated PI3K Related Kinase	http://www.genecards.org/cgi-bin/carddisp.pl?gene=SMG1	ATX, 61E3.4, LIP, KIAA0421, SMG-1, hSMG-1
	SNX10	Sorting Nexin 10	http://www.genecards.org/cgi-bin/carddisp.pl?gene=SNX10	OPTB8
	SNX12	Sorting Nexin 12	http://www.genecards.org/cgi-bin/carddisp.pl?gene=SNX12
	SOCS1	Suppressor Of Cytokine Signaling 1	http://www.genecards.org/cgi-bin/carddisp.pl?gene=SOCS1	JAB, CIS1, CISH1, SSI1, TIP-3, TIP3, SSI-1, SOCS-1
	SOCS3	Suppressor Of Cytokine Signaling 3	http://www.genecards.org/cgi-bin/carddisp.pl?gene=SOCS3	ATOD4, Cish3, CIS3, SSI-3, SSI3, CIS-3, SOCS-3
	SOCS4	Suppressor Of Cytokine Signaling 4	http://www.genecards.org/cgi-bin/carddisp.pl?gene=SOCS4	SOCS7, SOCS-4, SOCS-7
	SORD	Sorbitol Dehydrogenase	http://www.genecards.org/cgi-bin/carddisp.pl?gene=SORD	HEL-S-95n, SORD1
	SOS1	SOS Ras/Rac Guanine Nucleotide Exchange Factor 1	http://www.genecards.org/cgi-bin/carddisp.pl?gene=SOS1	GF1, HGF, GGF1, NS4, GINGF, SOS-1
	SOST	Sclerostin	http://www.genecards.org/cgi-bin/carddisp.pl?gene=SOST	sclerostin, CDD, sclerosteosis, DAND6, SOST1, VBCH
	SOX6	SRY-Box 6	http://www.genecards.org/cgi-bin/carddisp.pl?gene=SOX6	HSSOX6, SOXD
	SPACA1	Sperm Acrosome Associated 1	http://www.genecards.org/cgi-bin/carddisp.pl?gene=SPACA1	SAMP32
	SPAG11B	Sperm Associated Antigen 11B	http://www.genecards.org/cgi-bin/carddisp.pl?gene=SPAG11B	EP2, HE2, EDDM2B, EP2C, EP2D, HE2C, SPAG11
	SPAG8	Sperm Associated Antigen 8	http://www.genecards.org/cgi-bin/carddisp.pl?gene=SPAG8	CILD28, BS-84, CT142, SMP1, SPAG3, hSMP-1, HSD-1, SMP-1
	SPAG9	Sperm Associated Antigen 9	http://www.genecards.org/cgi-bin/carddisp.pl?gene=SPAG9	HSS, PIG6, HLC4, HLC6, JIP4, CT89, HLC-6, JIP-4, JLP, PHET, KIAA0516, MAPK8IP4, SYD1
	SPHK1	Sphingosine Kinase 1	http://www.genecards.org/cgi-bin/carddisp.pl?gene=SPHK1	SPHK, SPK
	SPON2	Spondin 2	http://www.genecards.org/cgi-bin/carddisp.pl?gene=SPON2	Mindin, M-spondin, spondin-2, DIL-1, DIL1
	SPR	Sepiapterin Reductase (7,8-Dihydrobiopterin:NADP+ Oxidoreductase)	http://www.genecards.org/cgi-bin/carddisp.pl?gene=SPR	SDR38C1
	SPRYD7	SPRY Domain Containing 7	http://www.genecards.org/cgi-bin/carddisp.pl?gene=SPRYD7	C13orf1, CLLD6
	SRP9	Signal Recognition Particle 9	http://www.genecards.org/cgi-bin/carddisp.pl?gene=SRP9	ALURBP
	SSX2IP	SSX Family Member 2 Interacting Protein	http://www.genecards.org/cgi-bin/carddisp.pl?gene=SSX2IP	ADIP, KIAA0923
	ST3GAL4	ST3 Beta-Galactoside Alpha-2,3-Sialyltransferase 4	http://www.genecards.org/cgi-bin/carddisp.pl?gene=ST3GAL4	Gal-NAc6S, SIAT4, ST3GalA.2, SAT3, alpha-3-N-acetylneuraminyltransferase, gal-beta-1,4-GalNAc-alpha-2,3-sialyltransferase, CGS23, NANTA3, SIAT4C, SAT-3, SIAT4-C, ST-4, ST3GalIV, STZ
	STAG2	Stromal Antigen 2	http://www.genecards.org/cgi-bin/carddisp.pl?gene=STAG2	SA-2, SCC3B, bA517O1.1, SA2
	STAR	Steroidogenic Acute Regulatory Protein	http://www.genecards.org/cgi-bin/carddisp.pl?gene=STAR	STAR, STARD1
	STARD3	StAR Related Lipid Transfer Domain Containing 3	http://www.genecards.org/cgi-bin/carddisp.pl?gene=STARD3	CAB1, es64, MLN64, StARD3
	STARD3NL	STARD3 N-Terminal Like	http://www.genecards.org/cgi-bin/carddisp.pl?gene=STARD3NL	MENTHO
	STMN1	Stathmin 1	http://www.genecards.org/cgi-bin/carddisp.pl?gene=STMN1	C1orf215, LAP18, Metablastin, OP18, Prosolin, pp17, pp19, SMN, Lag, PR22, stathmin
	STMN2	Stathmin 2	http://www.genecards.org/cgi-bin/carddisp.pl?gene=STMN2	stathmin-2, SCGN10, SCG10
	STPG1	Sperm Tail PG-Rich Repeat Containing 1	http://www.genecards.org/cgi-bin/carddisp.pl?gene=STPG1	C1orf201, MAPO2
	STXBP3	Syntaxin Binding Protein 3	http://www.genecards.org/cgi-bin/carddisp.pl?gene=STXBP3	PSP, MUNC18-3, MUNC18C, UNC-18C, unc18-3
	STXBP5	Syntaxin Binding Protein 5	http://www.genecards.org/cgi-bin/carddisp.pl?gene=STXBP5	LGL3, Nbla04300, tomosyn, tomosyn-1, LLGL3
	SUCO	SUN Domain Containing Ossification Factor	http://www.genecards.org/cgi-bin/carddisp.pl?gene=SUCO	OPT, SLP1, osteopotentia, C1orf9, CH1
	SULT6B1	Sulfotransferase Family 6B Member 1	http://www.genecards.org/cgi-bin/carddisp.pl?gene=SULT6B1	ST6B1
	SUPT20H	SPT20 Homolog, SAGA Complex Component	http://www.genecards.org/cgi-bin/carddisp.pl?gene=SUPT20H	C13, FP757, P38IP, SPT20, C13orf19, FAM48A
	SYNCRIP	Synaptotagmin Binding Cytoplasmic RNA Interacting Protein	http://www.genecards.org/cgi-bin/carddisp.pl?gene=SYNCRIP	GRYRBP, HNRNPQ, HNRPQ1, PP68, hnRNP-Q, GRY-RBP, NSAP1, HNRPQ
	SYNE2	Spectrin Repeat Containing Nuclear Envelope Protein 2	http://www.genecards.org/cgi-bin/carddisp.pl?gene=SYNE2	EDMD5, NUANCE, Nesp2, Nesprin-2, SYNE-2, TROPH, polytrophin, NUA, KIAA1011
	SYTL1	Synaptotagmin Like 1	http://www.genecards.org/cgi-bin/carddisp.pl?gene=SYTL1	SLP1, JFC1, exophilin-7
	TAB2	TGF-Beta Activated Kinase 1/MAP3K7 Binding Protein 2	http://www.genecards.org/cgi-bin/carddisp.pl?gene=TAB2	CHTD2, MAP3K7IP2, TAB-2, KIAA0733
	TADA3	Transcriptional Adaptor 3	http://www.genecards.org/cgi-bin/carddisp.pl?gene=TADA3	NGG1, TADA3L, ADA3, STAF54, hADA3
	TBC1D15	TBC1 Domain Family Member 15	http://www.genecards.org/cgi-bin/carddisp.pl?gene=TBC1D15	RAB7-GAP
	TBCK	TBC1 Domain Containing Kinase	http://www.genecards.org/cgi-bin/carddisp.pl?gene=TBCK	HSPC302, IHPRF3, TBCKL
	TBL1XR1	Transducin Beta Like 1 X-Linked Receptor 1	http://www.genecards.org/cgi-bin/carddisp.pl?gene=TBL1XR1	C21, DC42, MRD41, IRA1, TBLR1
	TCEANC	Transcription Elongation Factor A N-Terminal And Central Domain Containing	http://www.genecards.org/cgi-bin/carddisp.pl?gene=TCEANC
	TCF12	Transcription Factor 12	http://www.genecards.org/cgi-bin/carddisp.pl?gene=TCF12	HsT17266, HEB, HTF4, TCF-12, bHLHb20, CRS3
	TCN2	Transcobalamin 2	http://www.genecards.org/cgi-bin/carddisp.pl?gene=TCN2	TC, II, TC2, D22S676, D22S750, transcobalamin-2, TC-2, TCII
	TCP10	T-Complex 10	http://www.genecards.org/cgi-bin/carddisp.pl?gene=TCP10	TCP10A
	TDP2	Tyrosyl-DNA Phosphodiesterase 2	http://www.genecards.org/cgi-bin/carddisp.pl?gene=TDP2	EAP2, AD022, dJ30M3.3, TTRAP, EAPII, hTDP2
	TEK	TEK Receptor Tyrosine Kinase	http://www.genecards.org/cgi-bin/carddisp.pl?gene=TEK	CD202B, TIE-2, VMCM, TIE2, VMCM1, hTIE2
	TFG	TRK-Fused Gene	http://www.genecards.org/cgi-bin/carddisp.pl?gene=TFG	HMSNP, SPG57, TF6, TRKT3
	TGM2	Transglutaminase 2	http://www.genecards.org/cgi-bin/carddisp.pl?gene=TGM2	transglutaminase-2, TG(C), TGC, TGase-2
	THBS1	Thrombospondin 1	http://www.genecards.org/cgi-bin/carddisp.pl?gene=THBS1	TSP1, thrombospondin-1p180, THBS, THBS-1, TSP-1, thrombospondin-1, thrombospondin-p50, TSP
	TIMP2	TIMP Metallopeptidase Inhibitor 2	http://www.genecards.org/cgi-bin/carddisp.pl?gene=TIMP2	DDC8, CSC-21K, TIMP-2
	TINAGL1	Tubulointerstitial Nephritis Antigen Like 1	http://www.genecards.org/cgi-bin/carddisp.pl?gene=TINAGL1	ARG1, LIECG3, P3ECSL, TINAGRP, LCN7, OLRG-2, TIN-Ag-RP, OLRG2, TINAGL, GIS5
	TKT	Transketolase	http://www.genecards.org/cgi-bin/carddisp.pl?gene=TKT	transketolase, HEL-S-48, HEL107, SDDHD, TKT1, TK
	TLL1	Tolloid Like 1	http://www.genecards.org/cgi-bin/carddisp.pl?gene=TLL1	TLL, ASD6
	TM4SF1	Transmembrane 4 L Six Family Member 1	http://www.genecards.org/cgi-bin/carddisp.pl?gene=TM4SF1	L6, H-L6, M3S1, TAAL6
	TM4SF19	Transmembrane 4 L Six Family Member 19	http://www.genecards.org/cgi-bin/carddisp.pl?gene=TM4SF19	OCTM4
	TM6SF1	Transmembrane 6 Superfamily Member 1	http://www.genecards.org/cgi-bin/carddisp.pl?gene=TM6SF1
	TMEM106B	Transmembrane Protein 106B	http://www.genecards.org/cgi-bin/carddisp.pl?gene=TMEM106B
	TMEM115	Transmembrane Protein 115	http://www.genecards.org/cgi-bin/carddisp.pl?gene=TMEM115	PP6, PL6
	TMEM125	Transmembrane Protein 125	http://www.genecards.org/cgi-bin/carddisp.pl?gene=TMEM125
	TMEM132A	Transmembrane Protein 132A	http://www.genecards.org/cgi-bin/carddisp.pl?gene=TMEM132A	HSPA5BP1, KIAA1583, GBP
	TMEM132E	Transmembrane Protein 132E	http://www.genecards.org/cgi-bin/carddisp.pl?gene=TMEM132E	DFNB99
	TMEM170B	Transmembrane Protein 170B	http://www.genecards.org/cgi-bin/carddisp.pl?gene=TMEM170B
	TMEM173	Transmembrane Protein 173	http://www.genecards.org/cgi-bin/carddisp.pl?gene=TMEM173	ERIS, MPYS, NET23, SAVI, MITA, STING, hMITA, hSTING
	TMEM185A	Transmembrane Protein 185A	http://www.genecards.org/cgi-bin/carddisp.pl?gene=TMEM185A	FRAXF, ee3, CXorf13, FAM11A
	TMEM33	Transmembrane Protein 33	http://www.genecards.org/cgi-bin/carddisp.pl?gene=TMEM33	1600019D15Rik, SHINC3, SHINC-3, DB83
	TMEM68	Transmembrane Protein 68	http://www.genecards.org/cgi-bin/carddisp.pl?gene=TMEM68
	TMEM8B	Transmembrane Protein 8B	http://www.genecards.org/cgi-bin/carddisp.pl?gene=TMEM8B	NAG-5, NAG5, C9orf127, NGX6
	TMEM98	Transmembrane Protein 98	http://www.genecards.org/cgi-bin/carddisp.pl?gene=TMEM98	TADA1
	TMIGD1	Transmembrane And Immunoglobulin Domain Containing 1	http://www.genecards.org/cgi-bin/carddisp.pl?gene=TMIGD1	TMIGD, AWKS9372, UNQ9372
	TMSB10	Thymosin Beta 10	http://www.genecards.org/cgi-bin/carddisp.pl?gene=TMSB10	MIG12, TB10, PTMB10, THYB10
	TMTC3	Transmembrane And Tetratricopeptide Repeat Containing 3	http://www.genecards.org/cgi-bin/carddisp.pl?gene=TMTC3	SMILE
	TNMD	Tenomodulin	http://www.genecards.org/cgi-bin/carddisp.pl?gene=TNMD	TEM, tenomodulin, BRICD4, chondromodulin-IB, myodulin, tendin, CHM1L, hChM1L, hTeM
	TNNI3	Troponin I3, Cardiac Type	http://www.genecards.org/cgi-bin/carddisp.pl?gene=TNNI3	CMD1FF, CMH7, RCM1, cTnI, CMD2A, TNNC1
	TOB1	Transducer Of ERBB2, 1	http://www.genecards.org/cgi-bin/carddisp.pl?gene=TOB1	APRO5, APRO6, PIG49, TROB, TROB1, TOB
	TOP2B	Topoisomerase (DNA) II Beta	http://www.genecards.org/cgi-bin/carddisp.pl?gene=TOP2B	TOPIIB, top2beta
	TOR4A	Torsin Family 4 Member A	http://www.genecards.org/cgi-bin/carddisp.pl?gene=TOR4A	torsin-4A, C9orf167
	TPBG	Trophoblast Glycoprotein	http://www.genecards.org/cgi-bin/carddisp.pl?gene=TPBG	5T4AG, 5T4, M6P1, WAIF1
	TPM1	Tropomyosin 1 (Alpha)	http://www.genecards.org/cgi-bin/carddisp.pl?gene=TPM1	TMSA, CMD1Y, HEL-S-265, HTM-alpha, LVNC9, alpha-tropomyosin, CMH3, C15orf13, Tropomyosin-1
	TPP1	Tripeptidyl Peptidase 1	http://www.genecards.org/cgi-bin/carddisp.pl?gene=TPP1	GIG1, SCAR7, CLN2, LPIC, TPP-1, TPP-I
	TPR	Translocated Promoter Region, Nuclear Basket Protein	http://www.genecards.org/cgi-bin/carddisp.pl?gene=TPR	megator
	TPT1	Tumor Protein, Translationally-Controlled 1	http://www.genecards.org/cgi-bin/carddisp.pl?gene=TPT1	p23, fortilin, p02, HRF, TCTP
	TRIM24	Tripartite Motif Containing 24	http://www.genecards.org/cgi-bin/carddisp.pl?gene=TRIM24	PTC6, TF1A, TIF1ALPHA, hTIF1, TIF1, RNF82, TIF1-alpha, TIF1A
	TRIM41	Tripartite Motif Containing 41	http://www.genecards.org/cgi-bin/carddisp.pl?gene=TRIM41	RINCK
	TRIML1	Tripartite Motif Family Like 1	http://www.genecards.org/cgi-bin/carddisp.pl?gene=TRIML1	RNF209
	TRIP11	Thyroid Hormone Receptor Interactor 11	http://www.genecards.org/cgi-bin/carddisp.pl?gene=TRIP11	ACG1A, GMAP210, TRIP230, CEV14, GMAP-210, TRIP-11
	TRPC3	Transient Receptor Potential Cation Channel Subfamily C Member 3	http://www.genecards.org/cgi-bin/carddisp.pl?gene=TRPC3	TRP3, SCA41, hTrp-3, TRP-3, TrpC3, hTrp3
	TRPM7	Transient Receptor Potential Cation Channel Subfamily M Member 7	http://www.genecards.org/cgi-bin/carddisp.pl?gene=TRPM7	ALSPDC, CHAK, TRP-PLIK, CHAK1, LTRPC7, LTrpC-7
	TSC1	Tuberous Sclerosis 1	http://www.genecards.org/cgi-bin/carddisp.pl?gene=TSC1	TSC, LAM, hamartin, KIAA0243
	TSHB	Thyroid Stimulating Hormone Beta	http://www.genecards.org/cgi-bin/carddisp.pl?gene=TSHB	TSH-BETA, TSH-B
	TSPOAP1	TSPO Associated Protein 1	http://www.genecards.org/cgi-bin/carddisp.pl?gene=TSPOAP1	RBP1, PRAX1, BZRAP1, PBR-IP, PRAX-1, RIM-BP1, RIMBP1, KIAA0612
	TTC14	Tetratricopeptide Repeat Domain 14	http://www.genecards.org/cgi-bin/carddisp.pl?gene=TTC14	DRDL5813, PRO19630, KIAA1980
	TTC19	Tetratricopeptide Repeat Domain 19	http://www.genecards.org/cgi-bin/carddisp.pl?gene=TTC19	2010204O13Rik, MC3DN2
	TTLL3	Tubulin Tyrosine Ligase Like 3	http://www.genecards.org/cgi-bin/carddisp.pl?gene=TTLL3	HOTTL
	TUBA1B	Tubulin Alpha 1b	http://www.genecards.org/cgi-bin/carddisp.pl?gene=TUBA1B	K-ALPHA-1
	TUSC1	Tumor Suppressor Candidate 1	http://www.genecards.org/cgi-bin/carddisp.pl?gene=TUSC1	TSG-9, TSG9
	TXN2	Thioredoxin 2	http://www.genecards.org/cgi-bin/carddisp.pl?gene=TXN2	TRX2, COXPD29, MT-TRX, thioredoxin-2, MTRX
	TXNDC16	Thioredoxin Domain Containing 16	http://www.genecards.org/cgi-bin/carddisp.pl?gene=TXNDC16	KIAA1344, ERp90
	TYSND1	Trypsin Domain Containing 1	http://www.genecards.org/cgi-bin/carddisp.pl?gene=TYSND1	NET41
	U2SURP	U2 SnRNP Associated SURP Domain Containing	http://www.genecards.org/cgi-bin/carddisp.pl?gene=U2SURP	SR140, KIAA0332, fSAPa
	UACA	Uveal Autoantigen With Coiled-Coil Domains And Ankyrin Repeats	http://www.genecards.org/cgi-bin/carddisp.pl?gene=UACA	nucling, KIAA1561
	UBB	Ubiquitin B	http://www.genecards.org/cgi-bin/carddisp.pl?gene=UBB	HEL-S-50, polyubiquitin-B
	UBE2J1	Ubiquitin Conjugating Enzyme E2 J1	http://www.genecards.org/cgi-bin/carddisp.pl?gene=UBE2J1	CGI-76, HSPC153, HSPC205, HSU93243, HSUBC6e, UBC6, UBC6E, Ubc6p, NCUBE-1, NCUBE1
	UBE4B	Ubiquitination Factor E4B	http://www.genecards.org/cgi-bin/carddisp.pl?gene=UBE4B	E4, UFD2, UBOX3, UFD2A, HDNB1, KIAA0684
	UBN2	Ubinuclein 2	http://www.genecards.org/cgi-bin/carddisp.pl?gene=UBN2	ubinuclein-2, KIAA2030
	UBR1	Ubiquitin Protein Ligase E3 Component N-Recognin 1	http://www.genecards.org/cgi-bin/carddisp.pl?gene=UBR1	JBS, N-recognin-1
	UBR3	Ubiquitin Protein Ligase E3 Component N-Recognin 3 (Putative)	http://www.genecards.org/cgi-bin/carddisp.pl?gene=UBR3	ZNF650, N-recognin-3, KIAA2024
	UBR5	Ubiquitin Protein Ligase E3 Component N-Recognin 5	http://www.genecards.org/cgi-bin/carddisp.pl?gene=UBR5	DD5, EDD1, EDD, HYD, KIAA0896, hHYD
	UBXN7	UBX Domain Protein 7	http://www.genecards.org/cgi-bin/carddisp.pl?gene=UBXN7	UBXD7, KIAA0794
	UCHL5	Ubiquitin C-Terminal Hydrolase L5	http://www.genecards.org/cgi-bin/carddisp.pl?gene=UCHL5	CGI-70, INO80R, UCH-L5, UCH37
	UFL1	UFM1 Specific Ligase 1	http://www.genecards.org/cgi-bin/carddisp.pl?gene=UFL1	RCAD, KIAA0776, Maxer, NLBP
	UGT1A3	UDP Glucuronosyltransferase Family 1 Member A3	http://www.genecards.org/cgi-bin/carddisp.pl?gene=UGT1A3	UGT1A3S, UGT-1C, UGT1*3, UGT1-03, UGT1.3, UGT1C, UGT1, GNT1, UDPGT
	UGT8	UDP Glycosyltransferase 8	http://www.genecards.org/cgi-bin/carddisp.pl?gene=UGT8	CGT, UGT4
	UMOD	Uromodulin	http://www.genecards.org/cgi-bin/carddisp.pl?gene=UMOD	THP, FJHN, uromodulin, uromucoid, ADMCKD2, HNFJ, HNFJ1, MCKD2, THGP
	UPF2	UPF2 Regulator Of Nonsense Transcripts Homolog (Yeast)	http://www.genecards.org/cgi-bin/carddisp.pl?gene=UPF2	HUPF2, smg-3, RENT2, KIAA1408
	UPP1	Uridine Phosphorylase 1	http://www.genecards.org/cgi-bin/carddisp.pl?gene=UPP1	UDRPASE, UPASE, UPP, UP
	UQCRQ	Ubiquinol-Cytochrome C Reductase Complex III Subunit VII	http://www.genecards.org/cgi-bin/carddisp.pl?gene=UQCRQ	QPC, QP-C, MC3DN4, QCR8, UQCR7
	USP15	Ubiquitin Specific Peptidase 15	http://www.genecards.org/cgi-bin/carddisp.pl?gene=USP15	KIAA0529, Unph-2, Unph4
	USP34	Ubiquitin Specific Peptidase 34	http://www.genecards.org/cgi-bin/carddisp.pl?gene=USP34	KIAA0570, KIAA0729
	USP45	Ubiquitin Specific Peptidase 45	http://www.genecards.org/cgi-bin/carddisp.pl?gene=USP45
	USP8	Ubiquitin Specific Peptidase 8	http://www.genecards.org/cgi-bin/carddisp.pl?gene=USP8	HumORF8, SPG59, UBPY, KIAA0055, hUBPy
	UTP4	UTP4, Small Subunit Processome Component	http://www.genecards.org/cgi-bin/carddisp.pl?gene=UTP4	CIRHIN, NAIC, TEX292, CIRH1A, KIAA1988, cPERP-E
	VCP	Valosin Containing Protein	http://www.genecards.org/cgi-bin/carddisp.pl?gene=VCP	ALS14, CMT2Y, HEL-220, HEL-S-70, IBMPFD, IBMPFD1, p97, TERA
	VEGFD	Vascular Endothelial Growth Factor D	http://www.genecards.org/cgi-bin/carddisp.pl?gene=VEGFD	FIGF, VEGF-D
	VGLL2	Vestigial Like Family Member 2	http://www.genecards.org/cgi-bin/carddisp.pl?gene=VGLL2	VGL2, VITO1, Vgl-2
	VHL	Von Hippel-Lindau Tumor Suppressor	http://www.genecards.org/cgi-bin/carddisp.pl?gene=VHL	HRCA1, RCA1, VHL1, pVHL
	VPS13C	Vacuolar Protein Sorting 13 Homolog C	http://www.genecards.org/cgi-bin/carddisp.pl?gene=VPS13C	PARK23, KIAA1421
	VPS13D	Vacuolar Protein Sorting 13 Homolog D	http://www.genecards.org/cgi-bin/carddisp.pl?gene=VPS13D	KIAA0453
	WFIKKN1	WAP, Follistatin/Kazal, Immunoglobulin, Kunitz And Netrin Domain Containing 1	http://www.genecards.org/cgi-bin/carddisp.pl?gene=WFIKKN1	GASP2, GASP-2, RJD2, WFDC20A, C16orf12, WFIKKN, hGASP-2
	WHRN	Whirlin	http://www.genecards.org/cgi-bin/carddisp.pl?gene=WHRN	whirlin, CIP98, PDZD7B, USH2D, WI, DFNB31, KIAA1526
	WIF1	WNT Inhibitory Factor 1	http://www.genecards.org/cgi-bin/carddisp.pl?gene=WIF1	WIF-1
	WNK3	WNK Lysine Deficient Protein Kinase 3	http://www.genecards.org/cgi-bin/carddisp.pl?gene=WNK3	PRKWNK3, KIAA1566
	WNT10A	Wnt Family Member 10A	http://www.genecards.org/cgi-bin/carddisp.pl?gene=WNT10A	OODD, SSPS, STHAG4
	WRAP73	WD Repeat Containing, Antisense To TP73	http://www.genecards.org/cgi-bin/carddisp.pl?gene=WRAP73	WDR8
	WWP1	WW Domain Containing E3 Ubiquitin Protein Ligase 1	http://www.genecards.org/cgi-bin/carddisp.pl?gene=WWP1	hSDRP1, AIP5, Tiul1
	YIPF7	Yip1 Domain Family Member 7	http://www.genecards.org/cgi-bin/carddisp.pl?gene=YIPF7	FinGER9, YIP1B
	YPEL1	Yippee Like 1	http://www.genecards.org/cgi-bin/carddisp.pl?gene=YPEL1	FKSG3
	YTHDC1	YTH Domain Containing 1	http://www.genecards.org/cgi-bin/carddisp.pl?gene=YTHDC1	YT521, YT521-B, KIAA1966
	YTHDC2	YTH Domain Containing 2	http://www.genecards.org/cgi-bin/carddisp.pl?gene=YTHDC2	CAHL
	YWHAG	Tyrosine 3-Monooxygenase/Tryptophan 5-Monooxygenase Activation Protein Gamma	http://www.genecards.org/cgi-bin/carddisp.pl?gene=YWHAG	KCIP-1, 14-3-3GAMMA, PPP1R170
	ZBTB10	Zinc Finger And BTB Domain Containing 10	http://www.genecards.org/cgi-bin/carddisp.pl?gene=ZBTB10	RINZF, RINZFC
	ZBTB17	Zinc Finger And BTB Domain Containing 17	http://www.genecards.org/cgi-bin/carddisp.pl?gene=ZBTB17	MIZ1, MIZ-1, pHZ-67, ZNF151, ZNF60
	ZBTB33	Zinc Finger And BTB Domain Containing 33	http://www.genecards.org/cgi-bin/carddisp.pl?gene=ZBTB33	WUGSC:H_DJ525N14.1, ZNF-kaiso, ZNF348, KAISO
	ZBTB37	Zinc Finger And BTB Domain Containing 37	http://www.genecards.org/cgi-bin/carddisp.pl?gene=ZBTB37	ZNF908, D430004I08Rik
	ZBTB41	Zinc Finger And BTB Domain Containing 41	http://www.genecards.org/cgi-bin/carddisp.pl?gene=ZBTB41	ZNF924, FRBZ1
	ZBTB44	Zinc Finger And BTB Domain Containing 44	http://www.genecards.org/cgi-bin/carddisp.pl?gene=ZBTB44	HSPC063, BTBD15, ZNF851
	ZC2HC1C	Zinc Finger C2HC-Type Containing 1C	http://www.genecards.org/cgi-bin/carddisp.pl?gene=ZC2HC1C	C14orf140, FAM164C
	ZDHHC21	Zinc Finger DHHC-Type Containing 21	http://www.genecards.org/cgi-bin/carddisp.pl?gene=ZDHHC21	9130404H11Rik, DHHC21, DNZ1, HSPC097, DHHC-21
	ZFC3H1	Zinc Finger C3H1-Type Containing	http://www.genecards.org/cgi-bin/carddisp.pl?gene=ZFC3H1	CSRC2, CCDC131, PSRC2, KIAA0546
	ZFP36L1	ZFP36 Ring Finger Protein Like 1	http://www.genecards.org/cgi-bin/carddisp.pl?gene=ZFP36L1	ERF1, CMG1, Berg36, BRF1, ERF-1, RNF162B, TIS11B
	ZFYVE16	Zinc Finger FYVE-Type Containing 16	http://www.genecards.org/cgi-bin/carddisp.pl?gene=ZFYVE16	endofin, PPP1R69, KIAA0305
	ZNF148	Zinc Finger Protein 148	http://www.genecards.org/cgi-bin/carddisp.pl?gene=ZNF148	BERF-1, BFCOL1, HT-BETA, ZBP-89, ZFP148, pHZ-52, ZBP89
	ZNF207	Zinc Finger Protein 207	http://www.genecards.org/cgi-bin/carddisp.pl?gene=ZNF207	BUGZ, hBuGZ
	ZNF22	Zinc Finger Protein 22	http://www.genecards.org/cgi-bin/carddisp.pl?gene=ZNF22	KROX26, KOX15, HKR-T1, Zfp422, ZNF422
	ZNF236	Zinc Finger Protein 236	http://www.genecards.org/cgi-bin/carddisp.pl?gene=ZNF236	ZNF236A, ZNF236B
	ZNF256	Zinc Finger Protein 256	http://www.genecards.org/cgi-bin/carddisp.pl?gene=ZNF256	BMZF-3, BMZF3
	ZNF277	Zinc Finger Protein 277	http://www.genecards.org/cgi-bin/carddisp.pl?gene=ZNF277	ZNF277P, NRIF4
	ZNF366	Zinc Finger Protein 366	http://www.genecards.org/cgi-bin/carddisp.pl?gene=ZNF366	DCSCRIPT
	ZNF41	Zinc Finger Protein 41	http://www.genecards.org/cgi-bin/carddisp.pl?gene=ZNF41	MRX89
	ZNF570	Zinc Finger Protein 570	http://www.genecards.org/cgi-bin/carddisp.pl?gene=ZNF570
	ZNF638	Zinc Finger Protein 638	http://www.genecards.org/cgi-bin/carddisp.pl?gene=ZNF638	Zfp638, ZFML, NP220
	ZNF750	Zinc Finger Protein 750	http://www.genecards.org/cgi-bin/carddisp.pl?gene=ZNF750	ZFP750
	ZNFX1	Zinc Finger NFX1-Type Containing 1	http://www.genecards.org/cgi-bin/carddisp.pl?gene=ZNFX1	KIAA1404
	ZP3	Zona Pellucida Glycoprotein 3	http://www.genecards.org/cgi-bin/carddisp.pl?gene=ZP3	ZP3A, ZP3B, ZP3A/ZP3B, ZPC, Zp-3
	ZRANB1	Zinc Finger RANBP2-Type Containing 1	http://www.genecards.org/cgi-bin/carddisp.pl?gene=ZRANB1	TRABID, hTrabid
	ZSWIM7	Zinc Finger SWIM-Type Containing 7	http://www.genecards.org/cgi-bin/carddisp.pl?gene=ZSWIM7	SWS1

## Sheet: 6. Amoxicilin-Pathways-GO_terms
In vivo GO_terms enriched in DAVID (only the most enriched cluster is listed)
days	Annotation Cluster 1	Enrichment Score: 1.699738311775576
14	Category	Term	Count	%	PValue	Genes
14	GOTERM_CC_FAT	GO:0043228~non-membrane-bounded organelle	12	38.7097	0.00281745	FUBP1, ARPC1A, HNRNPM, IFT20, MRPS25, RPL7L1, MYL12A, MID1IP1, STMN1, HNRNPH1, MAP7D1, TACC1
14	GOTERM_CC_FAT	GO:0043232~intracellular non-membrane-bounded organelle	12	38.7097	0.00281745	FUBP1, ARPC1A, HNRNPM, IFT20, MRPS25, RPL7L1, MYL12A, MID1IP1, STMN1, HNRNPH1, MAP7D1, TACC1
14	GOTERM_CC_FAT	GO:0005856~cytoskeleton	8	25.8065	0.00873483	ARPC1A, IFT20, MYL12A, MID1IP1, STMN1, HNRNPH1, MAP7D1, TACC1
14	GOTERM_CC_FAT	GO:0015630~microtubule cytoskeleton	5	16.129	0.015557	IFT20, MID1IP1, STMN1, MAP7D1, TACC1
14	GOTERM_CC_FAT	GO:0044430~cytoskeletal part	6	19.3548	0.0247219	IFT20, MYL12A, MID1IP1, STMN1, MAP7D1, TACC1
In vivo GeneAnalytics pathways with a high and medium score with ≥ 2 matching genes
days	Score	SuperPath Name	# SuperPath Total Genes	# SuperPath Matched Genes	Matched Genes (Symbols)
14	11.9519	Lipoprotein Metabolism	71	3	FABP4, SCARB1, MGLL
14	8.98599	EPH-Ephrin Signaling	145	3	MYL12A, CLTA, ARPC1A
14	8.90983	Aurora B Signaling	39	2	TACC1, STMN1
14	8.83832	Vitamin A and Carotenoid Metabolism	40	2	SCARB1, BCO1
14	6.96999	Bacterial Invasion of Epithelial Cells	78	2	CLTA, ARPC1A
14	6.36882	Developmental Biology	816	5	EREG, FABP4, MYL12A, CLTA, ARPC1A
14	6.17988	Formation of The HIV-1 Early Elongation Complex	104	2	HNRNPM, HNRNPH1
14	6.12799	Regulation of Actin Dynamics For Phagocytic Cup Formation	106	2	AHCYL1, ARPC1A
14	5.49309	Interleukin-3, 5 and GM-CSF Signaling	1306	6	EREG, HNRNPM, HNRNPH1, AHCYL1, MGLL, CLTA
14	5.47465	Longevity Regulating Pathway - Multiple Species	135	2	FABP4, MGLL
14	5.26546	Immune Response CCR3 Signaling in Eosinophils	146	2	MYL12A, ARPC1A
14	4.61386	Cytoskeleton Remodeling Regulation of Actin Cytoskeleton By Rho GTPases	187	2	MYL12A, ARPC1A
In vivo GENE-lists loaded in DAVID and GeneAnalitics
days	Symbol	Full Name	GeneCards URL	Aliases
14	AHCYL1	Adenosylhomocysteinase Like 1	http://www.genecards.org/cgi-bin/carddisp.pl?gene=AHCYL1	PPP1R78, PRO0233, DCAL, IRBIT, XPVKONA
14	ARPC1A	Actin Related Protein 2/3 Complex Subunit 1A	http://www.genecards.org/cgi-bin/carddisp.pl?gene=ARPC1A	Arc40, HEL-68, HEL-S-307, SOP2Hs, SOP2L
14	ASCL2	Achaete-Scute Family BHLH Transcription Factor 2	http://www.genecards.org/cgi-bin/carddisp.pl?gene=ASCL2	ASH2, MASH2, ASH-2, HASH2, bHLHa45
14	ATP5A1	ATP Synthase, H+ Transporting, Mitochondrial F1 Complex, Alpha Subunit 1, Cardiac Muscle	http://www.genecards.org/cgi-bin/carddisp.pl?gene=ATP5A1	COXPD22, HEL-S-123m, MC5DN4, MOM2, OMR, ORM, hATP1, ATP5AL2, ATPM, ATP5A
14	BCO1	Beta-Carotene Oxygenase 1	http://www.genecards.org/cgi-bin/carddisp.pl?gene=BCO1	BCMO, BCO, BCDO, BCDO1, BCMO1
14	C11orf96	Chromosome 11 Open Reading Frame 96	http://www.genecards.org/cgi-bin/carddisp.pl?gene=C11orf96	AG2
14	C2orf40	Chromosome 2 Open Reading Frame 40	http://www.genecards.org/cgi-bin/carddisp.pl?gene=C2orf40	augurin, ECRG4
14	CCPG1	Cell Cycle Progression 1	http://www.genecards.org/cgi-bin/carddisp.pl?gene=CCPG1	CPR8, CCP8, KIAA1254
14	CLTA	Clathrin Light Chain A	http://www.genecards.org/cgi-bin/carddisp.pl?gene=CLTA	LCA
14	CNBP	CCHC-Type Zinc Finger Nucleic Acid Binding Protein	http://www.genecards.org/cgi-bin/carddisp.pl?gene=CNBP	CNBP1, PROMM, ZCCHC22, DM2, ZNF9, RNF163
14	EREG	Epiregulin	http://www.genecards.org/cgi-bin/carddisp.pl?gene=EREG	EP, epiregulin, EPR, ER, proepiregulin
14	FABP4	Fatty Acid Binding Protein 4	http://www.genecards.org/cgi-bin/carddisp.pl?gene=FABP4	HEL-S-104, aP2, A-FABP, AFABP, ALBP
14	FUBP1	Far Upstream Element Binding Protein 1	http://www.genecards.org/cgi-bin/carddisp.pl?gene=FUBP1	FBP, FUBP
14	HNRNPH1	Heterogeneous Nuclear Ribonucleoprotein H1 (H)	http://www.genecards.org/cgi-bin/carddisp.pl?gene=HNRNPH1	HNRPH1, HNRPH, hnRNPH
14	HNRNPM	Heterogeneous Nuclear Ribonucleoprotein M	http://www.genecards.org/cgi-bin/carddisp.pl?gene=HNRNPM	CEAR, HNRNPM4, HNRPM4, HTGR1, HNRPM, NAGR1
14	IBA57	IBA57 Homolog, Iron-Sulfur Cluster Assembly	http://www.genecards.org/cgi-bin/carddisp.pl?gene=IBA57	MMDS3, SPG74, C1orf69
14	IFT20	Intraflagellar Transport 20	http://www.genecards.org/cgi-bin/carddisp.pl?gene=IFT20	hIFT20
14	MAP7D1	MAP7 Domain Containing 1	http://www.genecards.org/cgi-bin/carddisp.pl?gene=MAP7D1	PARCC1, RPRC1, KIAA1187
14	MFSD13A	Major Facilitator Superfamily Domain Containing 13A	http://www.genecards.org/cgi-bin/carddisp.pl?gene=MFSD13A	bA18I14.8, C10orf77, TMEM180
14	MGLL	Monoglyceride Lipase	http://www.genecards.org/cgi-bin/carddisp.pl?gene=MGLL	MGL, HUK5, HU-K5, MAGL, Lysophospholipase-like
14	MID1IP1	MID1 Interacting Protein 1	http://www.genecards.org/cgi-bin/carddisp.pl?gene=MID1IP1	G12-like, STRAIT11499, THRSPL, MIG12, S14R
14	MRPS25	Mitochondrial Ribosomal Protein S25	http://www.genecards.org/cgi-bin/carddisp.pl?gene=MRPS25	MRP-S25, RPMS25, S25mt
14	MT4	Metallothionein 4	http://www.genecards.org/cgi-bin/carddisp.pl?gene=MT4	MTIV, metallothionein-4, metallothionein-IV, MT-4, MT-IV
14	MYL12A	Myosin Light Chain 12A	http://www.genecards.org/cgi-bin/carddisp.pl?gene=MYL12A	MRLC3, MLCB, MLC-2B, HEL-S-24, MRCL3, RLC, MYL2B
14	NIT1	Nitrilase 1	http://www.genecards.org/cgi-bin/carddisp.pl?gene=NIT1
14	RBPMS	RNA Binding Protein With Multiple Splicing	http://www.genecards.org/cgi-bin/carddisp.pl?gene=RBPMS	HERMES, RBP-MS
14	RPL7L1	Ribosomal Protein L7 Like 1	http://www.genecards.org/cgi-bin/carddisp.pl?gene=RPL7L1	dJ475N16.4
14	SCARB1	Scavenger Receptor Class B Member 1	http://www.genecards.org/cgi-bin/carddisp.pl?gene=SCARB1	CLA1, HDLQTL6, CD36L1, CLA-1, SR-BI, SRB1
14	STMN1	Stathmin 1	http://www.genecards.org/cgi-bin/carddisp.pl?gene=STMN1	C1orf215, LAP18, Metablastin, OP18, Prosolin, pp17, pp19, SMN, Lag, PR22, stathmin
14	TACC1	Transforming Acidic Coiled-Coil Containing Protein 1	http://www.genecards.org/cgi-bin/carddisp.pl?gene=TACC1	Ga55, taxin-1, KIAA1103
14	TFG	TRK-Fused Gene	http://www.genecards.org/cgi-bin/carddisp.pl?gene=TFG	HMSNP, SPG57, TF6, TRKT3
14	TMEM79	Transmembrane Protein 79	http://www.genecards.org/cgi-bin/carddisp.pl?gene=TMEM79	mattrin, MATT
14	TMPRSS15	Transmembrane Protease, Serine 15	http://www.genecards.org/cgi-bin/carddisp.pl?gene=TMPRSS15	PRSS7, ENTK, Enterokinase, enteropeptidase, proenterokinase
14	ZBTB17	Zinc Finger And BTB Domain Containing 17	http://www.genecards.org/cgi-bin/carddisp.pl?gene=ZBTB17	MIZ1, MIZ-1, pHZ-67, ZNF151, ZNF60

## Sheet: Blad1
HBEGF	HBEGF (Heparin Binding EGF Like Growth Factor)
NRG1	NRG1 (Neuregulin 1)										zinc				IL1A	-9.72437
BMP2	BMP2 (Bone Morphogenetic Protein 2)										HBEGF	5.39			IL1A	-13.5372
NGF	nerve growth factor										HBEGF	5.32			IL1A
MT1A	MT1A (metallothionein 1A)										HBEGF
HMOX1	Heme Oxygenase 1
SERPINE1	SERPINE1 (serpin Family E Member 1)										IL8	3.25
IL6	interleukin 6										IL8	2.15
IFNL1	interferon lambda 1										IL8
IL1A	interleukin 1A
IL8	(interleukin 8)										MT1A	-4.00079	down
IL21	(interleukin 21)										MT1A	-4.76223	down
											MT1A
	Rye; putative IPEC-J2 effector genes
TNF	Tumor Necrosis Factor
FST	Follistatin (Activin-Binding Protein)
RICTOR	RPTOR Independent Companion Of MTOR Complex 2
DDIT4	DNA Damage Inducible Transcript 4
MUC(4)	Mucin 4, Cell Surface Associated
MUC(13)	Mucin 13, Cell Surface Associated
B3GALT1	Beta-1,3-Galactosyltransferase 1
	Amoxicillin; putative IPEC-J2 effector genes
HMOX1	Heme Oxygenase 1
HK2	Hexokinase 2
PDK1	Pyruvate Dehydrogenase Kinase 1
EDN1	Endothelin 1
NPPA	Natriuretic Peptide A
MID1	Midline 1 RING Finger Protein
