# Supplementary material for: Enrichment of in vivo transcription data from dietary intervention studies with in vitro data provides improved insight into gene regulation mechanisms in the intestinal mucosa
Source: Genes Nutr. 2017 Apr 13;12:11. doi: 10.1186/s12263-017-0559-1 (PMC5390468; doi:10.1186/s12263-017-0559-1)
Supplement: Supplementary file 4 — Table S4a In vitro and in vivo DEGs associated with PAK-mediated steering of cell adhesion, adherence and tight junction processes. Table S4b Pathway mapping of in vitro and in vivo DEGs associated mediated PAK-mediated steering of cell adhesion/adherence and tight junction processes. (XLSX 18 kb) [file 12263_2017_559_MOESM4_ESM.xlsx]

## Sheet: Table-S4
Additional file 4: Table S4a; In vitro and in vivo DEGs assiociated with PAK-mediated steering of cell-adhesion/adherence and tight-junction processes.
Effector genes (DEGs IPEC-J2 cells; i.e. HBEGF, NRG1, BMP2, BMP,4 growth factors that bind to EGFR/ErbB signalling receptors ) and PAK1 ( DEG in vivo Jejunum d23) are shown in red
Gene	full name	in vivo / in vitro	function	GeneCards URL
BMP2	Bone Morphogenetic Protein 2	IPEC-J2 2 hrs	regulation	http://www.genecards.org/cgi-bin/carddisp.pl?gene=BMP2
BMP4	Bone Morphogenetic Protein 4	IPEC-J2 6 hrs	regulation	http://www.genecards.org/cgi-bin/carddisp.pl?gene=BMP4
HBEGF	Heparin Binding EGF Like Growth Factor	IPEC-J2 2 and 6 hrs	regulation	http://www.genecards.org/cgi-bin/carddisp.pl?gene=HBEGF
NRG1	Neuregulin 1	IPEC-J2 2 and 6 hrs	regulation	http://www.genecards.org/cgi-bin/carddisp.pl?gene=NRG1
ADAM9	ADAM Metallopeptidase Domain 9	IPEC-J2 6 hrs	regulation	http://www.genecards.org/cgi-bin/carddisp.pl?gene=ADAM9
AFDN	Afadin, Adherens Junction Formation Factor	IPEC-J2 2 hrs	regulation	http://www.genecards.org/cgi-bin/carddisp.pl?gene=AFDN
ARHGAP35	Rho GTPase Activating Protein 35	Jej. 23 d	regulation	http://www.genecards.org/cgi-bin/carddisp.pl?gene=ARHGAP35
CD8A	CD8a Molecule	Jej. 23 d	adherens	http://www.genecards.org/cgi-bin/carddisp.pl?gene=CD8A
CDH2	Cadherin 2	Jej. 23 d	adherens	http://www.genecards.org/cgi-bin/carddisp.pl?gene=CDH2
CHODL	Chondrolectin	Jej. 23 d	adherens	http://www.genecards.org/cgi-bin/carddisp.pl?gene=CHODL
CLDN1	Claudin 1	IPEC-J2 6 hrs	adherens	http://www.genecards.org/cgi-bin/carddisp.pl?gene=CLDN1
CTNNB1	Catenin Beta 1	IPEC-J2 6 hrs	regulation	http://www.genecards.org/cgi-bin/carddisp.pl?gene=CTNNB1
CYR61	Cysteine Rich Angiogenic Inducer 61	IPEC-J2 6 hrs	regulation	http://www.genecards.org/cgi-bin/carddisp.pl?gene=CYR61
DES	Desmin	Jej. 23 d	cytoskeleton	http://www.genecards.org/cgi-bin/carddisp.pl?gene=DES
DOCK1	Dedicator Of Cytokinesis 1	IPEC-J2 6 hrs	regulation	http://www.genecards.org/cgi-bin/carddisp.pl?gene=DOCK1
DYNC2H1	Dynein Cytoplasmic 2 Heavy Chain 1	Jej. 23 d	cytoskeleton	http://www.genecards.org/cgi-bin/carddisp.pl?gene=DYNC2H1
EID2	EP300 Interacting Inhibitor Of Differentiation 2	Jej. 23 d	regulation	http://www.genecards.org/cgi-bin/carddisp.pl?gene=EID2
HLA-DQA1	Major Histocompatibility Complex, Class II, DQ Alpha 1	Jej. 23 d	adherens	http://www.genecards.org/cgi-bin/carddisp.pl?gene=HLA-DQA1
ITGA5	Integrin Subunit Alpha 5	IPEC-J2 6 hrs	adherens	http://www.genecards.org/cgi-bin/carddisp.pl?gene=ITGA5
KRT7	Keratin 7	Jej. 23 d	cytoskeleton	http://www.genecards.org/cgi-bin/carddisp.pl?gene=KRT7
MARK1	Microtubule Affinity Regulating Kinase 1	Jej. 23 d	regulation	http://www.genecards.org/cgi-bin/carddisp.pl?gene=MARK1
MPZL1	Myelin Protein Zero Like 1	IPEC-J2 6 hrs	adherens	http://www.genecards.org/cgi-bin/carddisp.pl?gene=MPZL1
MTMR7	Myotubularin Related Protein 7	Jej. 23 d	regulation	http://www.genecards.org/cgi-bin/carddisp.pl?gene=MTMR7
MYLK	Myosin Light Chain Kinase	Jej. 23 d	regulation	http://www.genecards.org/cgi-bin/carddisp.pl?gene=MYLK
NEDD9	Neural Precursor Cell Expressed, Developmentally Down-Regulated 9	IPEC-J2 6 hrs	regulation	http://www.genecards.org/cgi-bin/carddisp.pl?gene=NEDD9
NFE2L2	Nuclear Factor, Erythroid 2 Like 2	Jej. 23 d	regulation	http://www.genecards.org/cgi-bin/carddisp.pl?gene=NFE2L2
NOV	Nephroblastoma Overexpressed	IPEC-J2 6 hrs	regulation	http://www.genecards.org/cgi-bin/carddisp.pl?gene=NOV
OSM	Oncostatin M	Jej. 23 d	regulation	http://www.genecards.org/cgi-bin/carddisp.pl?gene=OSM
PAK1	P21 (RAC1) Activated Kinase 1	Jej. 23 d	regulation	http://www.genecards.org/cgi-bin/carddisp.pl?gene=PAK1
PLEC	Plectin	Jej. 23 d	adherens	http://www.genecards.org/cgi-bin/carddisp.pl?gene=PLEC
SNAI1	Snail Family Transcriptional Repressor 1	IPEC-J2 2 hrs	regulation	http://www.genecards.org/cgi-bin/carddisp.pl?gene=SNAI1
TCF21	Transcription Factor 21	IPEC-J2 2 hrs	regulation	http://www.genecards.org/cgi-bin/carddisp.pl?gene=TCF21
TUBA1C	Tubulin Alpha 1c	Jej. 23 d	cytoskeleton	http://www.genecards.org/cgi-bin/carddisp.pl?gene=TUBA1C
TUBA3C	Tubulin Alpha 3c	Jej. 23 d	cytoskeleton	http://www.genecards.org/cgi-bin/carddisp.pl?gene=TUBA3C
TUBA8	Tubulin Alpha 8	Jej. 23 d	cytoskeleton	http://www.genecards.org/cgi-bin/carddisp.pl?gene=TUBA8
VTCN1	V-Set Domain Containing T Cell Activation Inhibitor 1	Jej. 23 d	adherens	http://www.genecards.org/cgi-bin/carddisp.pl?gene=VTCN1
ZYX	Zyxin	IPEC-J2 2 hrs	regulation	http://www.genecards.org/cgi-bin/carddisp.pl?gene=ZYX
Table S4b; PAK-mediated steering of cell-adhesion/adherence and tight-junction processes.
aGeneAnalytics pathways with a high score (>13; corresponding with an FDR corrected p-value ≤ 0.0001) were retrieved using the genelist of Table S4a.
Pathway annotations are from GeneAnalytics (http://geneanalytics.genecards.org ).
b number (#) of genes; total number of genes in a pathway.
c number (#) of DEGs mapped to a pathway.
d Effector genes (DEGs IPEC-J2 cells; HBEGF, NRG1, BMP2, and BMP4 growth factors that bind to EGFR/ErbB signalling receptors)
and PAK1 (DEG in vivo Jejunum d23) are underlined and shown in red. Pathway annotations are from GeneAnalytics (http://geneanalytics.genecards.org ).
score a	Pathway	# total genes b	# genes c	response genes d
67.1	Adhesion	103	13	MPZL1, AFDN, ADAM9, PLEC, ITGA5, NEDD9, NOV, CDH2, CLDN1, CTNNB1, CYR61, DOCK1, ZYX
40.88	PAK Pathway	681	15	SNAI1, AFDN, HBEGF, MYLK, NRG1, TCF21, CDH2, OSM, PAK1, CTNNB1, TUBA3C, TUBA8, ZYX, BMP2, BMP4
39.25	Cytoskeleton Remodeling Regulation of Actin Cytoskeleton By Rho GTPases	187	10	SNAI1, AFDN, MYLK, ITGA5, PAK1, CLDN1, CTNNB1, DOCK1, ARHGAP35, ZYX
33.37	ERK Signaling	1176	16	SNAI1, HBEGF, MYLK, ITGA5, NRG1, TCF21, CDH2, OSM, PAK1, CTNNB1, TUBA3C, DES, TUBA8, DOCK1, BMP2, BMP4
32.96	Cytoskeletal Signaling	293	10	AFDN, MARK1, ADAM9, KRT7, PLEC, ITGA5, PAK1, CLDN1, DES, ARHGAP35
26.52	Cytoskeleton Remodeling Neurofilaments	82	6	KRT7, PLEC, TUBA3C, DES, TUBA8, TUBA1C
26.52	Development Slit-Robo Signaling	147	7	HBEGF, PAK1, CLDN1, CTNNB1, TUBA3C, TUBA8, TUBA1C
24.85	Sertoli-Sertoli Cell Junction Dynamics	390	9	AFDN, ITGA5, CDH2, PAK1, CLDN1, CTNNB1, TUBA3C, TUBA8, ZYX
22.56	Cell Junction Organization	131	6	AFDN, PLEC, CDH2, PAK1, CLDN1, CTNNB1
22.04	Blood-Brain Barrier Pathway: Anatomy	71	5	AFDN, ITGA5, CDH2, CLDN1, CTNNB1
21.88	Cell Adhesion Molecules (CAMs)	142	6	MPZL1, HLA-DQA1, CDH2, CLDN1, VTCN1, CD8A
21.77	EphB-EphrinB Signaling	144	6	AFDN, PAK1, CTNNB1, TUBA3C, TUBA8, TUBA1C
21.2	Phagosome	154	6	DYNC2H1, ITGA5, HLA-DQA1, TUBA3C, TUBA8, TUBA1C
21.15	Cell Adhesion_Endothelial Cell Contacts By Junctional Mechanisms	32	4	AFDN, CDH2, CLDN1, CTNNB1
20.99	GPCR Pathway	708	10	HBEGF, ITGA5, NRG1, HLA-DQA1, PAK1, TUBA3C, TUBA8, DOCK1, BMP2, BMP4
20.83	Blood-Brain Barrier and Immune Cell Transmigration: VCAM-1/CD106 Signaling Pathways	161	6	AFDN, MYLK, PAK1, CLDN1, CTNNB1, ARHGAP35
20.37	Focal Adhesion	277	7	MYLK, ITGA5, PAK1, CTNNB1, DOCK1, ARHGAP35, ZYX
19.91	Mesenchymal Stem Cell Differentiation Pathways and Lineage-specific Markers	96	5	HBEGF, CDH2, DES, BMP2, BMP4
18.18	Signaling Events Mediated By Focal Adhesion Kinase	54	4	ITGA5, PAK1, DOCK1, ARHGAP35
17.92	Development Endothelin-1/EDNRA Signaling	229	6	ADAM9, HBEGF, PAK1, CTNNB1, DOCK1, ARHGAP35
16.96	Signaling By PTK6	67	4	HBEGF, NRG1, DOCK1, ARHGAP35
16.02	G-Beta Gamma Signaling	289	6	HBEGF, PAK1, TUBA3C, TUBA8, BMP2, BMP4
15.54	Signaling in Gap Junctions	180	5	NOV, CTNNB1, TUBA3C, TUBA8, TUBA1C
14.65	Neural Crest Differentiation	101	4	SNAI1, CDH2, CTNNB1, BMP4
14.27	Nanog in Mammalian ESC Pluripotency	532	7	NRG1, CDH2, CTNNB1, TUBA3C, TUBA8, BMP2, BMP4
14.12	Cooperation of Prefoldin and TriC/CCT in Actin and Tubulin Folding	39	3	TUBA3C, TUBA8, TUBA1C
14.01	Cell Adhesion_Cadherin-mediated Cell Adhesion	40	3	AFDN, CDH2, CTNNB1
14.01	Cell Adhesion_Endothelial Cell Contacts By Non-junctional Mechanisms	40	3	ITGA5, CDH2, CTNNB1
13.89	Regulation of Actin Cytoskeleton	229	5	MYLK, ITGA5, PAK1, DOCK1, ARHGAP35
13.81	Elastic Fibre Formation	42	3	ITGA5, BMP2, BMP4
13.79	Hypertrophic Cardiomyopathy (HCM)	118	4	ITGA5, CDH2, CTNNB1, DES
13.75	Development HGF Signaling Pathway	234	5	SNAI1, NRG1, PAK1, CTNNB1, DOCK1
13.65	Remodeling of Adherens Junctions	121	4	CTNNB1, TUBA3C, TUBA8, ZYX
13.6	Development EGFR Signaling Pathway	122	4	HBEGF, NRG1, PAK1, CTNNB1
